# Supplementary material for: A multimodal cell census and atlas of the mammalian primary motor cortex
Source: Nature. 2021 Oct 6;598(7879):86–102. doi: 10.1038/s41586-021-03950-0 (PMC8494634; doi:10.1038/s41586-021-03950-0)
Supplement: Supplementary file 2 — Confusion matrices corresponding to Extended Data Figure 5. [file 41586_2021_3950_MOESM2_ESM.xlsx]

## Sheet: MERFISH.confusion
#Rows are MERFISH cluster labels, and columns are mouse RNA consensus cluster labels. The value is fraction of 10X v3 nuclei (Broad) in each RNA consensus cluster mapped to each MERFISH clusters. Each column is summed up to 1.
	Lamp5 Pax6	Lamp5 Egln3_1	Lamp5 Egln3_2	Lamp5 Egln3_3	Lamp5 Pdlim5_1	Lamp5 Pdlim5_2	Lamp5 Slc35d3	Lamp5 Lhx6	Sncg Col14a1	Sncg Slc17a8	Sncg Calb1_1	Sncg Calb1_2	Sncg Npy2r	Vip Sncg	Vip Serpinf1_1	Vip Serpinf1_2	Vip Serpinf1_3	Vip Htr1f	Vip Gpc3	Vip C1ql1	Vip Mybpc1_2	Vip Mybpc1_1	Vip Chat_1	Vip Mybpc1_3	Vip Chat_2	Vip Igfbp6_1	Vip Igfbp6_2	Sst Chodl	Sst Penk	Sst Myh8_1	Sst Myh8_2	Sst Myh8_3	Sst Htr1a	Sst Etv1	Sst Pvalb Etv1	Sst Crhr2_1	Sst Crhr2_2	Sst Hpse	Sst Calb2	Sst Pappa	Sst Pvalb Calb2	Sst C1ql3_1	Sst C1ql3_2	Sst Tac2	Sst Th_1	Sst Th_2	Sst Th_3	Pvalb Gabrg1	Pvalb Egfem1
Lamp5_6	0.357143	0.229167	0.0191083	0	0	0	0	0	0	0	0.0117647	0	0.013245	0.0123457	0	0.00740741	0	0	0	0	0	0	0	0	0	0	0	0	0	0	0.00862069	0.0138889	0	0	0	0	0	0	0	0	0	0	0	0	0	0	0	0	0
Lamp5_5	0.0803571	0.604167	0.904459	0.823293	0.503968	0.0952381	0.00287356	0	0	0	0	0	0.0596026	0.0123457	0	0.00740741	0.0243902	0	0.00436681	0.00704225	0	0	0.00178253	0	0.0112994	0.0216216	0.0347222	0	0	0	0	0	0	0	0	0	0	0	0	0	0	0	0.00769231	0	0	0	0	0	0
Lamp5_3	0	0	0	0.0200803	0.309524	0.283333	0.00191571	0	0	0	0	0	0	0	0	0	0	0	0.00436681	0	0	0	0	0	0	0	0	0	0	0	0	0	0	0	0	0	0	0	0	0	0	0	0	0	0	0	0	0	0
Lamp5_2	0.0267857	0	0	0.00803213	0.0912698	0.402381	0.144636	0	0	0	0	0	0	0	0	0	0.0243902	0	0.0131004	0.00352113	0.00240385	0	0.00534759	0	0	0.00540541	0	0	0.0309278	0.00899281	0	0	0	0	0	0.00931677	0	0	0.00139665	0	0	0	0	0	0	0.047619	0	0	0.00487805
Lamp5_4	0.0446429	0	0.00636943	0	0.00793651	0.0547619	0.368774	0.0405405	0	0	0	0	0	0	0	0.0222222	0.390244	0	0	0	0	0	0.00178253	0	0	0	0	0	0	0	0	0	0	0	0	0	0	0	0	0	0	0	0	0	0	0	0	0	0
Lamp5_1	0	0	0	0	0	0.047619	0.353448	0.304054	0	0	0	0	0	0	0	0	0.0731707	0.00589971	0.00436681	0	0	0	0.00178253	0	0	0	0	0	0	0.00179856	0	0	0	0.0307692	0	0	0	0.00200803	0	0	0	0	0	0	0	0	0	0	0
Lamp5_7	0	0	0	0	0	0	0	0.445946	0	0	0	0.027027	0	0	0	0	0	0	0	0	0	0	0.00178253	0	0.0169492	0	0	0	0	0	0	0	0	0	0.056338	0.00310559	0	0	0.00558659	0	0.0504587	0	0	0	0	0	0	0	0.00487805
Lamp5_8	0	0.0104167	0	0	0.00396825	0.0047619	0.0105364	0.00675676	0.0185185	0	0.0117647	0	0	0	0.025	0.0222222	0.0243902	0.00294985	0.0131004	0	0	0	0.0142602	0	0	0.0216216	0.00694444	0	0	0.00899281	0	0	0	0	0	0.00931677	0.00934579	0.00200803	0.00698324	0.125	0.00152905	0	0	0	0	0	0.0142857	0.00409836	0
Lamp5_9	0.142857	0.09375	0.0127389	0.0120482	0.00396825	0.00714286	0.0258621	0.00675676	0.268519	0	0.0352941	0	0.0927152	0	0.025	0.133333	0	0.00884956	0.0218341	0.0140845	0	0.00793651	0.0124777	0.0130719	0.0847458	0.00540541	0	0	0.0103093	0	0.00862069	0.0277778	0	0	0	0.0279503	0	0.00200803	0.00139665	0	0.00611621	0.015873	0.00769231	0	0.0169492	0	0	0	0.0097561
Sncg_1	0.0357143	0.0104167	0	0	0	0	0	0	0.287037	0.886598	0.788235	0.567568	0.0264901	0	0	0.037037	0	0	0	0	0	0	0	0.00653595	0	0	0	0	0	0	0	0	0	0	0	0	0	0	0	0	0	0	0	0	0	0	0	0	0
Sncg_2	0	0.0104167	0	0	0	0	0	0	0.00925926	0	0	0.135135	0.483444	0.271605	0	0	0	0	0	0	0.0192308	0	0	0	0.00564972	0	0	0	0	0	0	0	0	0	0	0	0	0	0	0	0	0	0	0	0	0	0	0	0
Vip_9	0	0	0	0	0	0	0	0	0.00925926	0	0	0	0	0.0493827	0.525	0.00740741	0	0.227139	0.0131004	0.0211268	0.103365	0.674603	0.171123	0.0392157	0.0847458	0	0	0	0	0	0	0	0	0	0	0	0	0	0	0	0	0	0	0	0	0	0	0	0
Vip_10	0.0178571	0	0	0	0	0	0	0	0.0277778	0.0103093	0	0	0	0	0	0.311111	0.121951	0.0117994	0	0	0	0	0.00178253	0	0	0	0	0	0	0	0	0	0	0	0	0	0	0	0	0	0	0	0	0	0	0	0	0	0
Vip_4	0	0	0	0.00401606	0	0	0	0	0	0	0	0.027027	0.0198675	0.271605	0.125	0.0222222	0.170732	0.247788	0.0131004	0.028169	0.158654	0.0793651	0.0124777	0.0196078	0.118644	0	0	0	0	0	0	0	0	0	0	0	0	0	0	0	0	0	0	0	0	0	0	0	0
Vip_7	0	0	0	0	0	0	0	0	0	0	0	0	0.013245	0	0.125	0	0	0.00294985	0.580786	0.0774648	0	0	0.0213904	0.0130719	0.00564972	0.00540541	0	0	0	0	0	0	0	0	0	0	0	0	0	0	0	0	0	0	0	0	0	0	0
Vip_8	0.0178571	0.0104167	0	0.0120482	0.00793651	0	0	0	0.0925926	0.0309278	0	0.0810811	0.145695	0.148148	0.05	0.037037	0.0487805	0.292035	0.0960699	0.669014	0.15625	0.047619	0.0231729	0.0784314	0.107345	0.0162162	0.0763889	0	0	0	0	0	0	0	0	0.00310559	0	0	0	0	0	0	0	0	0	0	0	0	0
Vip_2	0	0	0	0	0	0	0	0	0	0	0	0	0	0.0123457	0	0	0	0.00294985	0	0.00352113	0.293269	0	0	0.0130719	0.0734463	0	0	0	0	0	0	0	0	0	0	0	0	0	0	0	0	0	0	0	0	0	0	0	0
Vip_1	0	0	0	0	0	0	0	0.0135135	0	0	0	0	0	0	0.025	0	0.0243902	0.0147493	0.0742358	0.00352113	0	0.0952381	0.595365	0.0130719	0.180791	0	0	0	0	0	0	0	0	0	0	0	0	0	0.00139665	0	0	0	0	0	0	0	0	0	0
Vip_5	0	0	0	0	0	0	0	0	0	0	0	0	0	0	0	0	0	0.00589971	0.00873362	0.0140845	0.09375	0.0396825	0.026738	0.581699	0.0451977	0.00540541	0.0138889	0	0	0	0	0	0	0	0	0	0	0	0	0	0	0	0	0	0	0	0	0	0
Vip_6	0	0	0	0	0	0	0	0	0	0	0	0	0.0264901	0.0123457	0	0.00740741	0	0.00884956	0.00436681	0.00704225	0.0192308	0	0.0142602	0	0.135593	0	0	0	0	0	0	0	0	0	0	0.00310559	0	0	0	0	0	0	0	0	0	0	0	0	0
Vip_3	0.00892857	0.0104167	0	0.0240964	0.0119048	0.0119048	0.000957854	0	0	0	0	0	0.00662252	0	0	0	0	0	0.00436681	0.0176056	0	0	0.00178253	0.0130719	0.00564972	0.718919	0.4375	0	0	0	0	0	0	0	0	0	0	0	0.00139665	0	0.00152905	0	0	0	0	0	0	0	0
Sst_Chodl	0	0	0	0	0	0	0	0	0	0	0	0	0	0	0	0	0	0	0.00873362	0	0	0	0	0	0	0	0	0.878049	0	0	0	0	0	0	0	0.00931677	0	0.00200803	0.00558659	0	0.00917431	0	0	0	0	0	0	0	0
Sst_2	0	0	0	0.00401606	0	0	0.000957854	0	0	0	0	0	0	0	0	0	0	0	0.00436681	0	0	0	0.00178253	0	0	0	0.00694444	0	0.670103	0.778777	0.698276	0.0972222	0.0384615	0.138462	0	0	0.0373832	0.0060241	0	0	0.00152905	0	0	0	0	0	0	0	0
Sst_7	0	0	0	0	0	0	0	0	0.00925926	0	0	0	0	0	0	0	0.0243902	0	0	0	0	0	0	0	0	0	0	0.00609756	0.0103093	0.0251799	0.0775862	0.0555556	0.0384615	0.0461538	0.0140845	0.0279503	0.0280374	0.0281124	0.0432961	0	0.0198777	0.015873	0	0	0	0	0.0142857	0	0
Sst_8	0	0	0	0	0	0	0	0.00675676	0	0	0	0	0	0	0	0	0	0	0	0	0	0	0.00356506	0	0	0	0	0	0.0618557	0.044964	0.0172414	0.0416667	0.0230769	0.415385	0.676056	0.130435	0.21028	0.0200803	0.0391061	0	0.116208	0.015873	0.00769231	0.0217391	0.0169492	0.047619	0.0428571	0	0
Sst_6	0	0	0	0	0	0	0	0.00675676	0	0	0	0	0	0	0	0	0	0	0.00873362	0	0	0	0.00534759	0.00653595	0	0	0	0	0.0103093	0.00179856	0.00862069	0.25	0.0230769	0	0	0.391304	0.401869	0.0120482	0	0.0625	0	0.00529101	0	0	0.0169492	0	0.142857	0	0
Sst_1	0	0	0	0	0	0	0	0	0	0	0	0	0	0	0	0	0	0	0	0	0	0	0	0	0	0	0	0	0	0.00179856	0.0603448	0.0694444	0.323077	0	0	0.0403727	0	0.493976	0.0153631	0	0.0030581	0	0	0	0	0	0	0	0
Sst_3	0	0	0	0	0	0	0	0	0	0	0	0	0	0	0	0	0	0	0.00436681	0	0	0.00793651	0.00713012	0	0	0.0162162	0.0208333	0	0	0.0341727	0.0431034	0.0555556	0.476923	0.0153846	0.084507	0.0559006	0.0046729	0.25502	0.738827	0.75	0.107034	0	0	0	0	0	0	0	0
Sst_4	0.00892857	0	0	0.00401606	0.00396825	0	0	0	0	0	0	0	0	0	0	0	0	0	0.00436681	0	0	0	0.00534759	0.0130719	0.00564972	0	0	0.0121951	0	0.0359712	0.0431034	0.0277778	0.0384615	0.0769231	0.028169	0.0434783	0	0.0983936	0.103352	0	0.544343	0	0	0	0	0	0	0	0
Sst_5	0	0	0	0	0	0	0	0	0.0277778	0	0	0	0	0	0	0.0222222	0	0	0.0174672	0	0	0.00793651	0.00356506	0	0	0.00540541	0.0277778	0	0.0824742	0.00179856	0	0.25	0	0	0	0.186335	0.247664	0	0.00139665	0.0625	0.00611621	0.820106	0.953846	0.978261	0.830508	0.142857	0.0428571	0	0.0243902
Pvalb_9	0	0	0	0.00401606	0	0	0.000957854	0	0	0	0	0	0	0	0	0	0	0	0	0	0	0	0	0	0	0	0	0	0.0103093	0.00179856	0	0	0	0	0	0	0	0.00200803	0	0	0.00152905	0	0	0	0	0	0	0	0
Pvalb_6	0	0	0	0	0	0	0	0	0	0	0	0	0	0	0	0	0	0	0	0	0	0	0	0	0	0	0	0	0.0206186	0	0	0	0	0	0	0	0.0046729	0	0	0	0	0.00529101	0	0	0.0169492	0.380952	0.457143	0.586066	0.0146341
Pvalb_10	0	0	0	0	0	0	0	0	0.00925926	0	0	0	0	0	0	0.00740741	0	0	0.00436681	0	0	0	0.00178253	0	0	0	0	0	0	0	0	0	0	0	0	0	0.0046729	0	0	0	0	0	0	0	0	0	0	0	0.00487805
Pvalb_8	0	0	0	0	0	0	0.000957854	0	0	0	0	0	0	0	0	0.00740741	0	0	0	0	0	0	0	0	0	0	0	0	0	0	0	0	0	0	0	0	0	0	0	0	0	0.042328	0	0	0.0677966	0.047619	0.0285714	0.0737705	0.64878
Pvalb_3	0	0	0.00636943	0	0	0	0	0	0	0	0	0	0	0.0123457	0	0	0	0.00294985	0	0.0176056	0.0192308	0	0.00178253	0.0196078	0.0169492	0	0	0	0	0	0	0	0	0	0	0	0	0	0	0	0.00152905	0	0	0	0	0	0	0.0819672	0.0195122
Pvalb_5	0	0	0	0	0	0	0	0	0	0	0	0	0	0	0	0	0	0.00294985	0	0	0.00480769	0	0	0	0	0	0	0	0	0	0	0	0	0	0	0	0	0	0	0	0.00152905	0.00529101	0	0	0	0	0	0.00819672	0.0341463
Pvalb_7	0	0	0	0	0	0	0.000957854	0.027027	0	0	0	0	0	0	0	0	0	0	0	0	0	0	0.00178253	0	0	0	0	0	0	0	0	0	0	0	0.0140845	0.0217391	0.0046729	0	0	0	0.0152905	0.031746	0	0	0	0.0952381	0.0428571	0.0327869	0.170732
Pvalb_2	0	0	0	0	0.0198413	0.0738095	0.0258621	0.00675676	0	0	0	0	0	0	0	0	0	0.00294985	0	0	0	0	0	0	0	0	0	0	0	0	0	0	0	0	0	0	0	0	0	0	0.00152905	0	0	0	0	0	0	0.0122951	0.0097561
Pvalb_4	0	0	0	0	0	0	0.000957854	0	0	0	0	0	0	0	0	0	0	0	0	0	0	0	0	0	0	0	0	0	0	0	0	0	0	0	0	0	0	0	0	0	0.00152905	0	0	0	0	0	0	0	0
Pvalb_1	0	0	0	0.00401606	0.00396825	0	0	0.0743243	0	0	0	0	0.013245	0	0	0	0	0	0	0	0	0	0	0	0	0	0	0.00609756	0	0.00359712	0	0.0277778	0.00769231	0	0.0140845	0	0	0.0502008	0.00558659	0	0.0611621	0	0	0	0	0	0.0142857	0	0
Pvalb_12	0	0	0	0.00401606	0	0	0	0	0.0462963	0	0.0235294	0.027027	0.0463576	0.037037	0.05	0	0	0.00589971	0.0305677	0.0316901	0.0216346	0.00793651	0.0374332	0.0980392	0	0.108108	0.3125	0	0	0.00179856	0	0	0.00769231	0	0.0140845	0	0	0	0	0	0.0030581	0	0	0	0	0	0	0	0
Pvalb_11	0	0	0	0	0	0	0	0	0.00925926	0	0.0117647	0.0540541	0.013245	0	0	0	0	0	0	0	0	0	0.00178253	0	0	0	0	0	0	0	0	0	0	0	0	0	0	0	0	0	0.00458716	0	0	0	0	0	0	0	0
L23_IT_1	0	0	0	0	0	0	0	0.00675676	0	0	0	0	0	0	0	0	0	0.00294985	0.00873362	0	0	0	0.00178253	0	0	0	0	0	0	0	0	0	0	0	0	0	0	0	0	0	0	0	0	0	0	0	0	0	0
L23_IT_2	0	0	0	0	0	0	0	0	0	0	0	0	0	0	0.025	0.0148148	0	0	0.00873362	0.00352113	0	0	0	0	0	0	0	0.0914634	0	0	0	0	0	0	0	0	0	0	0.00139665	0	0.00152905	0	0	0	0	0	0	0	0
L23_IT_3	0	0	0	0	0	0	0	0	0	0	0.0117647	0	0	0	0	0	0	0	0	0	0	0	0	0	0	0	0	0	0	0	0	0	0	0	0	0	0	0	0	0	0	0	0	0	0	0	0	0	0
L23_IT_4	0	0	0	0.00803213	0	0	0	0	0	0	0	0	0	0	0	0	0	0	0	0	0	0	0	0	0	0.00540541	0	0	0	0.00359712	0	0	0	0	0	0	0	0	0	0	0	0	0	0	0	0	0	0	0
L23_IT_5	0	0	0	0	0.00396825	0	0	0	0	0	0	0	0	0	0	0	0	0.00589971	0	0	0	0	0	0	0	0	0.0138889	0	0	0	0	0	0	0	0	0	0	0	0	0	0	0	0	0	0	0	0	0	0
L45_IT_1	0.00892857	0	0	0	0	0	0	0	0	0	0	0	0	0.0123457	0	0.00740741	0	0	0	0	0	0	0	0	0	0	0	0	0	0	0	0	0	0	0	0	0	0	0	0	0	0	0	0	0	0	0	0	0
L45_IT_2	0	0	0	0	0	0	0	0	0	0	0	0	0	0	0	0	0	0	0	0	0	0	0	0	0	0	0.00694444	0	0	0	0	0	0	0	0	0	0	0	0	0	0.0030581	0.00529101	0	0	0	0	0	0.00819672	0.00487805
L45_IT_SSp_1	0	0	0	0	0	0	0	0	0	0	0	0	0	0	0	0	0	0	0	0	0	0	0	0	0	0	0	0	0	0	0	0	0	0	0	0	0	0	0	0	0	0	0	0	0	0	0	0.00409836	0
L45_IT_SSp_2	0	0	0	0	0	0	0	0	0.0277778	0	0	0	0.00662252	0.0864198	0	0	0	0.00884956	0	0	0.0192308	0	0	0	0.00564972	0	0.00694444	0	0	0	0	0	0	0	0	0	0.0046729	0.00200803	0	0	0.0030581	0.010582	0	0	0.0338983	0.238095	0.157143	0.139344	0.0146341
L45_IT_3	0	0	0	0	0	0	0	0	0	0	0	0	0	0	0	0	0	0	0	0	0	0	0	0	0	0	0	0	0	0	0	0	0	0	0	0	0	0	0	0	0	0	0	0	0	0	0	0	0
L45_IT_4	0	0	0	0	0	0	0	0	0	0	0	0	0	0	0	0	0	0	0	0	0	0	0	0	0	0	0	0	0	0	0	0	0	0	0	0	0	0	0	0	0	0	0	0	0	0	0	0	0
L45_IT_5	0	0	0	0	0	0	0.000957854	0	0	0	0	0	0.013245	0.0123457	0	0.0148148	0	0.0471976	0	0.0140845	0.0240385	0	0	0.0261438	0.00564972	0	0	0	0	0	0	0	0	0	0	0	0	0	0	0	0	0	0	0	0	0	0	0.00409836	0
L5_IT_1	0	0	0	0	0	0	0	0	0	0	0	0	0	0	0	0.00740741	0	0	0	0	0.00961538	0	0	0	0.00564972	0	0	0	0.0103093	0	0	0	0	0	0	0	0	0	0	0	0.00152905	0	0	0	0	0	0	0	0
L5_IT_3	0	0	0	0	0	0	0	0	0	0	0	0	0	0	0	0	0	0	0	0	0	0	0	0	0	0	0	0	0	0	0	0	0	0	0	0	0	0	0	0	0	0	0	0	0	0	0	0	0
L5_IT_2	0	0	0	0	0	0	0	0	0	0	0	0	0	0	0	0	0	0.00589971	0	0.00704225	0	0	0	0	0	0	0	0	0	0	0	0	0	0	0	0	0	0	0	0	0	0	0	0	0	0	0	0	0
L5_IT_4	0	0	0	0	0	0	0	0	0	0	0	0	0	0	0	0	0	0	0.00436681	0.00352113	0.00721154	0	0	0	0	0	0	0	0	0	0	0	0	0	0	0	0	0	0	0	0	0	0	0	0	0	0	0.00409836	0.00487805
L6_IT_1	0	0	0	0	0	0	0	0	0.00925926	0	0	0	0	0	0	0.00740741	0.0243902	0	0	0.00704225	0.00721154	0	0	0	0.00564972	0.00540541	0	0	0	0	0	0	0	0	0	0	0	0.00200803	0.00139665	0	0	0.00529101	0	0	0	0	0	0.00409836	0.00487805
L6_IT_2	0	0	0	0	0	0	0	0	0	0	0	0	0	0	0	0	0	0	0	0	0	0	0	0	0	0	0	0	0	0	0	0	0	0	0	0	0	0	0	0	0	0	0	0	0	0	0	0	0
L6_IT_3	0	0	0	0	0	0	0	0	0	0	0	0	0	0	0	0	0	0.00589971	0	0	0	0	0	0	0	0	0	0	0	0	0	0	0	0	0	0	0	0	0	0	0	0	0	0	0	0	0	0	0
L6_IT_Car3	0	0	0.0318471	0.0281124	0.00396825	0	0	0	0	0	0	0	0	0	0	0	0	0.0176991	0.00436681	0	0.00240385	0	0	0	0.0112994	0	0.00694444	0	0	0	0	0.0138889	0	0	0	0.00310559	0	0	0	0	0.00458716	0	0	0	0	0	0	0	0
L5_ET_5	0	0	0	0	0	0	0	0	0	0	0	0	0	0	0	0	0	0	0	0	0	0	0	0	0	0	0	0	0	0	0	0	0	0	0	0	0	0	0	0	0	0	0	0	0	0	0	0	0
L5_ET_1	0	0	0	0.00401606	0	0	0	0	0	0	0	0	0	0	0	0	0	0	0	0	0	0	0	0	0	0.00540541	0	0	0	0	0	0	0	0	0	0	0	0	0	0	0	0	0	0	0	0	0	0	0
L5_ET_3	0	0	0	0	0	0	0	0	0	0	0	0	0	0	0	0	0	0	0	0.00352113	0	0	0	0	0	0.0108108	0.00694444	0	0	0	0	0	0	0	0	0	0	0	0	0	0	0	0	0	0	0	0	0	0
L5_ET_2	0	0	0	0	0.0119048	0	0	0	0	0	0	0	0	0	0	0	0	0	0	0.00352113	0	0	0	0	0	0	0	0	0	0	0	0	0.00769231	0	0	0	0	0	0	0	0	0	0	0	0	0	0	0	0
L5_ET_4	0	0	0	0.0120482	0	0	0	0	0	0	0	0	0	0	0	0	0	0	0	0	0	0	0	0	0	0	0.00694444	0	0	0	0	0	0	0	0	0	0	0	0	0	0	0	0	0	0	0	0	0	0
L6_CT_5	0	0	0	0	0	0	0	0	0	0	0	0	0	0	0	0	0	0	0	0	0	0	0	0	0	0	0	0	0	0	0	0	0	0	0	0	0	0	0	0	0	0	0	0	0	0	0	0	0
L6_CT_1	0	0	0	0	0	0	0	0	0	0	0	0	0	0	0	0	0	0	0	0	0	0	0	0	0	0	0	0	0	0	0	0	0	0	0	0	0	0	0	0	0	0	0	0	0	0	0	0	0
L6_CT_3	0	0	0	0	0	0	0	0	0	0	0	0	0	0	0	0	0	0	0	0	0	0	0	0	0.00564972	0	0	0	0	0	0	0	0	0	0	0	0	0	0	0	0	0	0	0	0	0	0	0	0
L6_CT_2	0	0	0	0	0	0	0.000957854	0	0	0	0.0470588	0.0540541	0.00662252	0	0	0	0	0	0	0	0	0	0	0	0	0.00540541	0	0	0	0	0	0	0	0	0	0	0	0	0	0	0	0	0	0	0	0	0	0	0
L6_CT_4	0	0	0	0	0	0	0	0	0	0	0	0	0	0	0	0	0	0	0	0	0	0	0	0	0	0	0	0	0	0	0	0	0	0	0	0	0	0	0	0	0	0	0	0	0	0	0	0	0
L6_CT_9	0	0	0	0	0	0	0	0	0	0	0.0117647	0.027027	0	0	0	0	0	0	0	0	0	0	0	0	0	0	0	0	0	0	0	0	0	0	0	0	0	0	0	0	0	0	0	0	0	0	0	0.00409836	0
L6_CT_6	0	0	0	0	0	0	0	0	0	0	0	0	0	0.0123457	0	0	0	0	0	0	0.00721154	0	0	0.00653595	0	0	0	0	0	0	0	0	0	0	0	0	0	0	0	0	0	0	0.00769231	0	0	0	0	0	0
L6_CT_7	0	0	0	0	0	0	0	0	0	0	0	0	0	0	0	0	0	0	0	0	0	0	0	0	0	0	0	0	0	0	0	0	0	0	0	0	0	0	0	0	0	0	0	0	0	0	0	0	0
L6_CT_8	0	0	0	0	0	0	0	0	0	0	0	0	0	0	0	0.0148148	0	0	0	0	0	0	0	0	0	0	0	0	0	0	0	0	0	0	0	0	0.0046729	0	0	0	0	0	0	0	0	0	0	0	0
L6b_3	0	0	0	0	0	0	0	0	0	0	0	0	0	0	0	0	0	0	0.00436681	0	0	0	0	0	0	0	0	0	0	0	0	0	0	0	0	0	0	0	0	0	0	0	0	0	0	0	0	0	0
L6b_1	0	0	0	0	0	0	0	0	0	0	0	0	0	0.0123457	0	0.00740741	0	0.0147493	0	0	0.00480769	0	0	0.00653595	0.0169492	0	0	0	0	0	0	0	0	0	0	0	0	0	0.00139665	0	0	0	0	0	0	0	0	0	0
L6b_2	0	0	0	0	0	0	0	0	0	0	0	0	0	0	0	0	0	0	0.00436681	0.00352113	0	0	0	0	0	0	0	0	0	0	0	0	0	0	0	0	0	0	0	0	0	0	0	0	0	0	0	0	0
L56_NP_1	0	0	0	0	0	0	0	0	0	0.0618557	0	0	0	0	0.025	0	0	0	0	0	0	0	0	0.00653595	0	0	0	0	0.0206186	0.00179856	0	0.0138889	0	0	0	0.00621118	0.0046729	0.0100402	0.0027933	0	0	0	0	0	0	0	0	0	0
L56_NP_2	0	0	0	0	0	0	0	0	0	0	0	0	0	0	0	0	0	0.00294985	0	0	0.00240385	0	0	0.00653595	0.00564972	0	0	0	0	0	0	0	0	0	0	0	0	0	0	0	0.0030581	0	0	0	0	0	0	0	0.00487805
Astro_3	0.0178571	0	0	0.00401606	0	0	0.00957854	0.00675676	0	0	0	0	0	0	0	0.0148148	0	0.020649	0.0174672	0.0140845	0	0.0238095	0.00891266	0	0.0169492	0	0	0	0	0	0	0	0	0	0	0	0	0	0	0	0	0	0	0	0	0	0	0	0
OPC	0	0	0	0	0	0.00238095	0	0	0	0	0	0	0	0	0	0	0	0	0	0	0.00240385	0	0	0	0	0.00540541	0	0	0.0515464	0.0395683	0.0172414	0.0416667	0.0153846	0.246154	0.0704225	0.0186335	0.0280374	0.0100402	0.0181564	0	0.0122324	0.015873	0.00769231	0	0	0	0.0142857	0	0.0097561
Astro_2	0	0.0104167	0	0	0	0.00238095	0	0	0	0	0	0	0	0	0	0	0	0	0	0	0	0	0	0	0	0	0	0	0	0	0	0	0	0	0	0	0	0	0	0	0	0	0	0	0	0	0.0142857	0	0
Astro_1	0.0535714	0	0	0	0.00793651	0	0.000957854	0	0.0555556	0	0.0235294	0	0	0	0	0.0296296	0	0.00294985	0	0.00352113	0.00480769	0	0.00178253	0	0	0	0.00694444	0	0	0	0	0	0	0	0	0	0	0	0	0	0	0	0	0	0	0	0	0.0122951	0.00487805
Oligo_3	0	0	0	0.00401606	0	0	0	0	0	0	0	0	0	0	0	0	0	0	0	0	0	0	0	0	0.00564972	0	0	0	0	0	0	0	0	0	0	0	0	0	0	0	0	0	0	0	0	0	0	0	0
Oligo_2	0	0	0	0	0	0.0047619	0.0363985	0.0135135	0	0	0	0	0	0	0	0	0	0	0	0	0	0	0	0	0	0	0	0	0	0	0	0	0	0	0	0	0	0	0	0	0	0	0	0	0	0	0	0.00409836	0
Oligo_1	0.00892857	0	0	0	0	0	0	0	0.0925926	0	0	0	0.00662252	0.0123457	0	0	0	0.00589971	0	0.0105634	0.00480769	0.00793651	0	0	0.00564972	0	0.00694444	0	0	0	0	0	0	0	0	0	0	0	0	0	0	0	0	0	0	0	0	0	0
Endo	0.0982143	0	0.0191083	0.00401606	0	0.00714286	0.00287356	0.00675676	0	0	0.0117647	0	0.00662252	0.0123457	0	0.148148	0	0	0.00873362	0	0.00961538	0	0.00178253	0	0	0.00540541	0	0	0.0103093	0.00179856	0.00862069	0	0	0.0153846	0	0.00310559	0	0	0.00139665	0	0.00764526	0	0	0	0	0	0.0142857	0.00819672	0
VLMC	0	0	0	0.00401606	0	0	0	0	0	0	0	0	0	0	0	0.0222222	0	0.00589971	0	0	0	0	0	0	0	0	0	0	0	0.00179856	0	0	0	0	0	0	0.0046729	0	0	0	0.00152905	0	0	0	0	0	0	0.00409836	0
SMC	0	0	0	0	0	0	0	0	0	0	0	0	0	0	0	0	0	0	0	0	0	0	0	0	0	0.00540541	0	0	0	0	0	0	0	0	0	0	0	0	0	0	0	0	0	0	0	0	0	0	0
Peri	0	0	0	0	0	0	0.000957854	0	0	0	0.0117647	0	0	0	0	0.0592593	0	0	0	0.00352113	0	0	0	0	0	0.00540541	0	0	0	0	0	0	0	0	0	0	0	0.00200803	0	0	0	0.00529101	0	0	0	0	0	0	0
Micro	0.0446429	0.0104167	0	0	0	0	0.00670498	0.027027	0	0.0103093	0	0	0	0	0	0	0.0243902	0.00589971	0	0.00352113	0.00240385	0	0.00356506	0.0196078	0.00564972	0.00540541	0	0	0	0	0	0	0	0	0	0	0	0	0	0	0	0	0	0	0	0	0	0	0.00487805
PVM_1	0	0	0	0.00401606	0	0	0	0	0	0	0	0	0	0	0	0	0	0	0	0	0	0	0	0	0	0	0	0	0	0	0	0	0	0.0153846	0.028169	0	0	0	0.0027933	0	0	0	0.00769231	0	0	0	0	0	0
PVM_2	0	0	0	0	0	0	0	0	0	0	0	0	0	0	0	0	0	0	0	0	0	0	0	0	0	0	0	0	0	0	0	0	0	0	0	0	0	0	0	0	0	0	0	0	0	0	0	0	0
[truncated: 67 more columns]

## Sheet: SCF.confusion
#Rows are SCF cluster labels, and columns are mouse RNA consensus cluster labels. The value is fraction of cells/nuclei in each RNA consensus cluster that belong to each SCF integrative cluster. Each column is summed up to 1.
	Lamp5 Pax6	Lamp5 Egln3_1	Lamp5 Egln3_2	Lamp5 Egln3_3	Lamp5 Pdlim5_1	Lamp5 Pdlim5_2	Lamp5 Slc35d3	Lamp5 Lhx6	Sncg Col14a1	Sncg Slc17a8	Sncg Calb1_1	Sncg Calb1_2	Sncg Npy2r	Vip Sncg	Vip Serpinf1_1	Vip Serpinf1_2	Vip Serpinf1_3	Vip Htr1f	Vip Gpc3	Vip C1ql1	Vip Mybpc1_2	Vip Mybpc1_1	Vip Chat_1	Vip Mybpc1_3	Vip Chat_2	Vip Igfbp6_1	Vip Igfbp6_2	Sst Chodl	Sst Penk	Sst Myh8_1	Sst Myh8_2	Sst Myh8_3	Sst Htr1a	Sst Etv1	Sst Pvalb Etv1	Sst Crhr2_1	Sst Crhr2_2	Sst Hpse	Sst Calb2	Sst Pappa	Sst Pvalb Calb2	Sst C1ql3_1	Sst C1ql3_2	Sst Tac2	Sst Th_1	Sst Th_2	Sst Th_3	Pvalb Gabrg1	Pvalb Egfem1
Lamp5 Pax6	0.938983	0.932584	0.881766	0.0800696	0	0.000502513	0.000164123	0.0017762	0.00647249	0.00464037	0	0	0.01287	0	0	0.00131926	0.010453	0.000555247	0	0.00116482	0	0	0	0	0	0.00111235	0	0	0	0	0	0	0	0	0	0	0	0	0.00052356	0	0	0	0	0	0	0	0	0	0
Lamp5 Pdlim5	0	0.00749064	0.115385	0.840731	0.961233	0.350251	0.000984737	0.0017762	0	0	0	0	0	0	0	0	0	0	0	0.00174723	0	0	0	0	0	0.00556174	0.00260417	0	0	0	0	0	0	0	0	0	0	0	0	0	0	0	0	0.00286533	0	0	0	0	0
Lamp5 Slc35d3	0.0101695	0	0.002849	0.000870322	0.0387665	0.648744	0.997702	0.0408526	0	0	0	0	0	0	0	0	0.407666	0.000555247	0	0.00116482	0.000458926	0	0	0	0	0	0	0	0	0	0	0	0	0	0	0	0	0	0	0	0	0	0	0	0	0	0	0	0
Lamp5 Lhx6	0	0	0	0	0	0	0.000328246	0.952043	0	0	0	0	0	0	0	0	0	0	0	0	0	0	0	0	0	0	0	0	0	0	0	0	0	0	0	0	0	0	0	0	0	0	0	0	0	0	0	0	0
Sncg Col14a1	0.0423729	0	0	0	0	0	0	0	0.977346	0.99536	0.992424	0.741722	0.0785071	0.306613	0.0251046	0.0646438	0	0.00999445	0.000718391	0	0.000458926	0.00140252	0	0	0	0	0	0	0	0	0	0	0	0	0	0	0	0	0	0	0	0	0	0	0	0	0	0	0
Sncg Npy2r	0	0.0543071	0	0.00174064	0	0	0	0	0	0	0.00378788	0.251656	0.906049	0.282565	0	0	0	0	0	0.000582411	0.000458926	0	0	0	0.00102354	0	0	0	0	0	0	0	0	0	0	0	0	0	0	0	0	0	0	0	0	0	0	0	0
Vip Serpinf1	0.00677966	0	0	0.000870322	0	0	0	0	0.012945	0	0	0	0	0	0.251046	0.916887	0.261324	0.00499722	0.000718391	0	0	0	0	0	0	0	0	0	0	0	0	0	0	0	0	0	0	0	0	0	0	0	0	0	0	0	0	0	0
Vip Htr1f	0	0	0	0.000870322	0	0	0	0	0	0	0	0	0	0.00601202	0.0125523	0.0105541	0.313589	0.918934	0.00431034	0.0745486	0.0192749	0.00140252	0	0.00102669	0.0286592	0	0.00260417	0	0	0	0	0	0	0	0	0	0	0	0	0	0	0	0	0	0	0	0	0	0
Vip Gpc3	0	0	0	0.00522193	0	0	0	0	0	0	0	0.00662252	0	0	0.0376569	0	0.00696864	0.0238756	0.885776	0.880023	0.00137678	0	0.00326371	0.0646817	0.0255885	0.00889878	0.0703125	0	0	0.000352485	0	0	0	0	0	0	0	0	0.00052356	0	0	0	0	0	0	0	0.00442478	0	0
Vip Crispld2	0	0.00187266	0	0	0	0	0	0	0.00161812	0	0	0	0.001287	0.40481	0.0460251	0.00263852	0	0.0155469	0	0.00116482	0.936668	0.359046	0.00130548	0.120123	0.013306	0	0	0	0	0	0	0	0	0	0	0	0	0	0	0	0	0	0.00187266	0.00286533	0	0	0	0	0
Vip Chat	0	0	0	0	0	0	0	0	0	0	0	0	0	0	0.623431	0.00131926	0	0.0233204	0.10704	0.0232964	0.0394676	0.638149	0.994125	0.805955	0.929376	0	0.00260417	0	0	0	0	0	0	0	0	0	0	0	0	0	0	0	0	0.00573066	0	0	0	0	0
Vip Igfbp6	0	0	0	0.0635335	0	0	0	0	0	0	0	0	0	0	0	0	0	0	0.00143678	0.0145603	0.000917852	0	0	0.00821355	0	0.984427	0.921875	0	0	0	0	0.00269542	0	0	0	0	0	0	0.00052356	0	0	0	0	0	0	0	0	0	0
Sst Chodl	0	0	0	0	0	0	0	0	0	0	0	0	0	0	0	0	0	0	0	0	0	0	0.000326371	0	0	0	0	0.984211	0	0	0	0	0	0	0.00701754	0	0	0	0.00104712	0	0.000556793	0	0	0.00286533	0.00243902	0	0	0	0
Sst Myh8	0	0	0	0.00174064	0	0	0	0	0	0	0	0	0.001287	0	0	0	0	0.000555247	0	0	0	0	0	0	0	0	0	0	0.979405	0.995065	0.983544	0.654987	0.339404	0.51004	0.0210526	0.0190409	0.0935614	0	0	0	0	0.0105448	0.011236	0.017192	0.0097561	0	0.0132743	0	0
Sst Crhr2 (2)	0	0	0	0	0	0	0	0	0	0	0	0	0	0	0	0	0	0	0	0	0	0	0	0	0	0	0	0.00263158	0.00915332	0.00211491	0.0151899	0.172507	0.00165563	0.00803213	0	0.0126939	0.807847	0	0	0.0625	0	0	0.00187266	0.00573066	0	0	0	0	0
Sst Hspe	0	0	0	0	0	0	0	0	0	0	0	0	0	0	0	0	0	0	0	0	0	0	0	0	0	0	0	0	0	0	0	0.0377358	0.625828	0	0	0.0352609	0	0.635479	0.00471204	0	0.00111359	0	0	0	0	0	0	0	0
Sst Calb2	0	0	0	0	0	0	0	0	0	0	0	0	0	0	0	0	0	0.000555247	0	0	0	0	0	0	0	0	0	0.00921053	0	0.00176243	0	0	0.0281457	0.473896	0.97193	0.0585331	0.00100604	0.361527	0.990052	0.8125	0.951002	0.00175747	0	0	0	0	0	0	0
Sst Crhr2 (1)	0	0	0	0.000870322	0	0	0	0	0	0	0	0	0	0	0	0	0	0	0	0	0	0	0	0	0	0	0	0.00131579	0.00915332	0.000352485	0.00126582	0.132075	0.00165563	0.00401606	0	0.87165	0.0965795	0.000748503	0.00104712	0.125	0.00222717	0.957821	0.983146	0.959885	0.987805	0.933333	0.89823	0.0126582	0.0858469
Pvalb Gabrg1	0	0	0	0	0	0	0	0	0	0	0	0	0	0	0	0	0	0	0	0	0	0	0	0	0	0	0	0	0	0	0	0	0	0	0	0	0	0	0	0	0.000556793	0.0105448	0	0	0	0.0666667	0.079646	0.901547	0.0487239
Pvalb Calb1	0	0	0	0	0	0	0.000328246	0	0.00161812	0	0	0	0	0	0	0.00131926	0	0	0	0.000582411	0	0	0.000326371	0	0	0	0	0	0	0	0	0	0.00165563	0	0	0.00282087	0	0.000748503	0	0	0.00668151	0.0193322	0	0	0	0	0.00442478	0.0787623	0.863109
Pvalb Reln	0	0.00187266	0	0	0	0.000502513	0.000164123	0	0	0	0	0	0	0	0	0	0	0	0	0	0	0	0.000326371	0	0	0	0	0	0	0	0	0	0	0	0	0	0	0	0.00104712	0	0.0367483	0	0	0	0	0	0	0.00703235	0.00232019
Pvalb Vipr2	0.00169492	0	0	0	0	0	0	0.0035524	0	0	0	0	0	0	0	0	0	0	0	0	0	0	0	0	0	0	0	0	0	0	0	0	0	0	0	0	0	0	0	0	0.00111359	0	0	0	0	0	0	0	0
L2/3 IT (4)	0	0	0	0	0	0	0	0	0	0	0	0	0	0	0	0	0	0	0	0	0	0	0	0	0	0	0	0	0	0	0	0	0	0	0	0	0	0	0	0	0	0	0	0	0	0	0	0	0
L2/3 IT (5)	0	0	0	0	0	0	0	0	0	0	0	0	0	0	0	0	0	0	0	0	0	0	0	0	0	0	0	0	0	0	0	0	0	0	0	0	0	0	0	0	0	0	0	0	0	0	0	0	0
L2/3 IT (3)	0	0	0	0	0	0	0	0	0	0	0	0	0	0	0	0	0	0	0	0	0	0	0	0	0	0	0	0	0	0	0	0	0	0	0	0	0	0.000748503	0	0	0	0	0	0	0	0	0	0	0
L2/3 IT (1)	0	0	0	0	0	0	0	0	0	0	0	0	0	0	0.0041841	0	0	0.00111049	0	0	0	0	0	0	0	0	0	0	0	0.000352485	0	0	0	0	0	0	0	0	0	0	0	0	0	0	0	0	0	0	0
L2/3 IT (2)	0	0	0	0	0	0	0	0	0	0	0	0	0	0	0	0	0	0	0	0	0	0	0	0	0	0	0	0	0	0	0	0	0	0	0	0	0	0	0	0	0	0	0	0	0	0	0	0	0
L4/5 IT (1)	0	0	0	0	0	0	0	0	0	0	0	0	0	0	0	0	0	0	0	0	0	0	0.000326371	0	0	0	0	0	0	0	0	0	0	0	0	0	0	0	0	0	0	0	0	0	0	0	0	0	0
L4/5 IT (2)	0	0	0	0	0	0	0	0	0	0	0	0	0	0	0	0	0	0	0	0	0	0	0	0	0	0	0	0	0	0	0	0	0	0	0	0	0	0	0	0	0	0	0	0	0	0	0	0	0
L4/5 IT (3)	0	0	0	0	0	0	0	0	0	0	0	0	0	0	0	0	0	0	0	0	0	0	0	0	0	0	0	0	0	0	0	0	0	0	0	0	0	0	0	0	0	0	0	0	0	0	0	0	0
L5 IT (2)	0	0	0	0	0	0	0	0	0	0	0	0	0	0	0	0	0	0	0	0.000582411	0.000458926	0	0	0	0.00204708	0	0	0.00131579	0.00228833	0	0	0	0	0	0	0	0	0	0	0	0	0	0	0	0	0	0	0	0
L5 IT (3)	0	0	0	0	0	0	0	0	0	0	0	0	0	0	0	0	0	0	0	0	0	0	0	0	0	0	0	0	0	0	0	0	0	0	0	0	0	0	0	0	0	0	0	0	0	0	0	0	0
L5 IT (1)	0	0	0	0	0	0	0	0	0	0	0	0	0	0	0	0	0	0	0	0	0	0	0	0	0	0	0	0	0	0	0	0	0	0	0	0	0	0	0	0	0	0	0	0	0	0	0	0	0
L6 IT	0	0	0	0	0	0	0	0	0	0	0	0	0	0	0	0	0	0	0	0	0	0	0	0	0	0	0	0	0	0	0	0	0	0	0	0	0	0.000748503	0.00052356	0	0	0	0.00187266	0.00286533	0	0	0	0	0
L6 IT Car3	0	0	0	0	0	0	0	0	0	0	0	0	0	0	0	0	0	0	0	0	0	0	0	0	0	0	0	0	0	0	0	0	0	0	0	0	0	0	0	0	0	0	0	0	0	0	0	0	0
L5 PT (1)	0	0	0	0	0	0	0	0	0	0	0	0	0	0	0	0	0	0	0	0	0	0	0	0	0	0	0	0	0	0	0	0	0	0	0	0	0	0	0	0	0	0	0	0	0	0	0	0	0
L5 PT (2)	0	0	0	0	0	0	0	0	0	0	0	0	0	0	0	0	0	0	0	0	0	0	0	0	0	0	0	0	0	0	0	0	0	0	0	0	0	0	0	0	0	0	0	0	0	0	0	0	0
L5 PT (3)	0	0	0	0	0	0	0	0	0	0	0	0	0	0	0	0	0	0	0	0	0	0	0	0	0	0	0	0	0	0	0	0	0	0	0	0	0	0	0	0	0	0	0	0	0	0	0	0	0
L6 CT Nxph2 Pou3f2 (2)	0	0	0	0	0	0	0	0	0	0	0	0	0	0	0	0	0	0	0	0	0	0	0	0	0	0	0	0	0	0	0	0	0	0	0	0	0	0	0	0	0	0	0	0	0	0	0	0	0
L6 CT Cpa6 (5)	0	0	0	0	0	0	0	0	0	0	0	0	0	0	0	0	0	0	0	0	0	0	0	0	0	0	0	0	0	0	0	0	0	0	0	0	0	0	0	0	0	0	0	0	0	0	0	0	0
L6 CT Gpr139	0	0	0	0	0	0	0	0	0	0	0	0	0	0	0	0	0	0	0	0	0	0	0	0	0	0	0	0.00131579	0	0	0	0	0	0	0	0	0	0	0	0	0	0	0	0	0	0	0	0	0
L6 CT Cpa6 (1)	0	0	0	0	0	0	0.000164123	0	0	0	0	0	0	0	0	0	0	0	0	0	0	0	0	0	0	0	0	0	0	0	0	0	0	0	0	0	0	0	0	0	0	0	0	0	0	0	0	0	0
L6 CT Cpa6 (3)	0	0	0	0	0	0	0.000164123	0	0	0	0	0	0	0	0	0	0	0	0	0	0	0	0	0	0	0	0	0	0	0	0	0	0	0	0	0	0	0	0	0	0	0	0	0	0	0	0	0	0
L6 CT Cpa6 (2)	0	0.00187266	0	0	0	0	0	0	0	0	0.00378788	0	0	0	0	0	0	0	0	0.000582411	0	0	0	0	0	0	0	0	0	0	0	0	0	0	0	0	0	0	0	0	0	0	0	0	0	0	0	0	0
L6 CT Nxph2 Pou3f2 (1)	0	0	0	0	0	0	0	0	0	0	0	0	0	0	0	0	0	0	0	0	0	0	0	0	0	0	0	0	0	0	0	0	0.00165563	0	0	0	0	0	0	0	0	0	0	0	0	0	0	0	0
L6 CT Nxph2 Kit	0	0	0	0	0	0	0	0	0	0	0	0	0	0	0	0	0	0	0	0	0	0	0	0	0	0	0	0	0	0	0	0	0	0	0	0	0	0	0	0	0	0	0	0	0	0	0	0	0
L6 CT Cpa6 (4)	0	0	0	0	0	0	0	0	0	0	0	0	0	0	0	0	0	0	0	0	0	0	0	0	0	0	0	0	0	0	0	0	0	0	0	0	0	0	0	0	0	0	0	0	0	0	0	0	0
L6b Shisa6 (2)	0	0	0	0	0	0	0	0	0	0	0	0	0	0	0	0	0	0	0	0	0	0	0	0	0	0	0	0	0	0	0	0	0	0	0	0	0	0	0	0	0	0	0	0	0	0	0	0	0
L6b Shisa6 (1)	0	0	0	0	0	0	0	0	0	0	0	0	0	0	0	0	0	0	0	0	0	0	0	0	0	0	0	0	0	0	0	0	0	0	0	0	0	0	0	0	0	0	0	0	0	0	0	0	0
L6b Ror1	0	0	0	0.000870322	0	0	0	0	0	0	0	0	0	0	0	0	0	0	0	0	0	0	0	0	0	0	0	0	0	0	0	0	0	0	0	0	0	0	0	0	0	0	0	0	0	0	0	0	0
L6b Kcnip1 (1)	0	0	0	0	0	0	0	0	0	0	0	0	0	0	0	0	0	0	0	0	0	0	0	0	0	0	0	0	0	0	0	0	0	0	0	0	0	0	0	0	0	0	0	0	0	0	0	0	0
L6b Kcnip1 (2)	0	0	0	0	0	0	0	0	0	0	0	0	0	0	0	0	0	0	0	0	0	0	0	0	0	0	0	0	0	0	0	0	0	0	0	0	0	0	0	0	0	0	0	0	0	0	0	0	0
L5 NP Slc17a8 (1)	0	0	0	0	0	0	0	0	0	0	0	0	0	0	0	0	0	0	0	0	0	0	0	0	0	0	0	0	0	0	0	0	0	0.00401606	0	0	0	0	0	0	0	0	0	0	0	0	0	0	0
L5 NP Slc17a8 (2)	0	0	0	0.000870322	0	0	0	0	0	0	0	0	0	0	0	0.00131926	0	0	0	0	0.000458926	0	0	0	0	0	0	0	0	0	0	0	0	0	0	0	0	0	0	0	0	0	0	0	0	0	0	0	0
L5 NP Trh	0	0	0	0	0	0	0	0	0	0	0	0	0	0	0	0	0	0	0	0	0	0	0	0	0	0	0	0	0	0	0	0	0	0	0	0	0	0	0	0	0	0	0	0	0	0	0	0	0
L6 NP Trh	0	0	0	0.00174064	0	0	0	0	0	0	0	0	0	0	0	0	0	0	0	0	0	0	0	0	0	0	0	0	0	0	0	0	0	0	0	0	0.00100604	0	0	0	0	0	0	0	0	0	0	0	0
[truncated: 67 more columns]

## Sheet: LIGER.confusion
#Rows are LIGER cluster labels, and columns are mouse RNA consensus cluster labels. The value is fraction of cells/nuclei in each RNA consensus cluster that belong to each LIGER integrative cluster. Each column is summed up to 1.
	Lamp5 Pax6	Lamp5 Egln3_1	Lamp5 Egln3_2	Lamp5 Egln3_3	Lamp5 Pdlim5_1	Lamp5 Pdlim5_2	Lamp5 Slc35d3	Lamp5 Lhx6	Sncg Col14a1	Sncg Slc17a8	Sncg Calb1_1	Sncg Calb1_2	Sncg Npy2r	Vip Sncg	Vip Serpinf1_1	Vip Serpinf1_2	Vip Serpinf1_3	Vip Htr1f	Vip Gpc3	Vip C1ql1	Vip Mybpc1_2	Vip Mybpc1_1	Vip Chat_1	Vip Mybpc1_3	Vip Chat_2	Vip Igfbp6_1	Vip Igfbp6_2	Sst Chodl	Sst Penk	Sst Myh8_1	Sst Myh8_2	Sst Myh8_3	Sst Htr1a	Sst Etv1	Sst Pvalb Etv1	Sst Crhr2_1	Sst Crhr2_2	Sst Hpse	Sst Calb2	Sst Pappa	Sst Pvalb Calb2	Sst C1ql3_1	Sst C1ql3_2	Sst Tac2	Sst Th_1	Sst Th_2	Sst Th_3	Pvalb Gabrg1	Pvalb Egfem1
cge_12	0.989848	0.254206	0.042735	0	0	0.00251256	0.0152634	0	0.0582524	0.0301624	0.0530303	0	0.003861	0	0	0.00263852	0.010453	0	0	0	0	0	0	0	0	0	0	0	0	0	0	0	0	0	0	0	0	0	0	0	0	0	0	0	0	0	0	0	0
cge_5	0	0.674766	0.948718	0.729587	0.00881057	0.000502513	0.000328246	0	0	0	0	0	0.001287	0	0	0	0	0	0	0.00174723	0.000917852	0	0	0	0.00102354	0.00111235	0.0234375	0	0	0	0	0	0	0	0	0	0	0	0	0	0	0	0	0	0	0	0	0	0
cge_1	0	0	0.002849	0.204565	0.984141	0.839196	0.0211718	0	0	0	0	0	0	0.00200401	0	0.00131926	0	0	0	0.00174723	0.000458926	0	0	0.00102669	0.00102354	0	0	0	0	0	0	0	0	0	0	0	0	0	0	0	0	0	0	0	0	0	0	0	0
cge_0	0	0	0	0	0.000881057	0.154271	0.956836	0.0035524	0	0	0	0	0	0.00200401	0	0	0.261324	0.00111049	0	0.000582411	0	0	0	0	0	0	0	0	0	0	0	0	0	0	0	0	0	0	0	0	0	0	0	0	0	0	0	0	0
cge_14	0	0	0	0	0	0	0.000328246	0.98579	0	0	0	0	0	0	0	0	0	0	0	0	0	0	0	0	0	0	0	0	0	0	0	0	0	0	0	0	0	0	0	0	0	0	0	0	0	0	0	0	0
cge_13	0.00169205	0	0	0	0	0	0	0	0.498382	0.958237	0.765152	0.013245	0	0.00801603	0	0	0	0	0	0	0	0	0	0	0	0	0	0	0	0	0	0	0	0	0	0	0	0	0	0	0	0	0	0	0	0	0	0	0
cge_8	0.00169205	0.0616822	0	0.00438982	0	0	0	0	0.203883	0	0.174242	0.980132	0.990991	0.755511	0	0	0	0.00277624	0	0	0.00137678	0	0	0	0	0	0	0	0	0	0	0	0	0	0	0	0	0	0	0	0	0	0	0	0	0	0	0	0
cge_15	0.00169205	0.00186916	0.0042735	0.00614574	0.00440529	0.00201005	0.00180535	0.0035524	0	0.00696056	0	0	0	0.00200401	0	0.00131926	0.00348432	0.00277624	0.00359454	0.00407688	0.000458926	0.00280505	0.00391645	0.00205339	0.00204708	0.00111235	0.00260417	0	0	0	0	0	0	0	0	0	0	0	0	0	0	0	0	0	0	0	0	0	0
cge_11	0.00169205	0	0	0	0	0	0.000492368	0	0.234628	0.00464037	0	0	0	0.00801603	0.443515	0.990765	0.543554	0.042754	0	0	0.000458926	0	0.000652742	0	0	0	0	0	0	0	0	0	0	0	0	0	0	0	0	0	0	0	0	0	0	0	0	0	0
cge_2	0	0	0	0.00790167	0	0	0.000164123	0	0.00161812	0	0	0	0	0.00601202	0.0167364	0	0.1777	0.914492	0.0409777	0.902155	0.00917852	0.00280505	0.00163185	0.0985626	0.0409417	0	0.0351562	0	0	0.000352485	0	0	0	0	0	0	0	0	0	0	0	0	0	0	0	0	0	0	0
cge_16	0.00169205	0.00186916	0.0014245	0.00351185	0	0.000502513	0.0021336	0.0017762	0.00323625	0	0.00378788	0	0.002574	0.00400802	0	0.00263852	0.00348432	0.00166574	0.00431344	0.00232964	0.000917852	0.00140252	0.00195822	0.00102669	0.00204708	0	0.00260417	0.00131579	0	0	0	0	0	0	0	0	0	0	0	0	0	0	0	0	0	0	0	0	0
cge_9	0	0	0	0	0	0	0	0	0	0	0	0	0	0	0.25523	0	0	0.000555247	0.932423	0.0465929	0	0	0.0280679	0	0.00102354	0.00111235	0	0	0	0	0	0	0	0	0	0	0	0	0	0	0	0	0	0	0	0	0	0	0
cge_4	0	0	0	0	0	0	0	0	0	0	0	0	0	0.198397	0	0	0	0.00555247	0	0.000582411	0.911886	0.0182328	0.000326371	0.0205339	0.0276356	0	0	0	0	0	0	0	0	0	0	0	0	0	0	0	0	0	0.00187266	0.00286533	0	0	0	0	0
cge_7	0	0	0	0	0	0	0	0	0	0	0	0	0	0.012024	0.280335	0	0	0.0194336	0.00143781	0	0.0279945	0.879383	0.361619	0.00410678	0.0143296	0	0	0	0	0	0	0	0	0	0	0	0	0	0	0	0	0	0	0	0	0	0	0	0
cge_3	0	0	0	0	0	0	0	0	0	0	0	0	0	0	0	0	0	0	0.0129403	0.00349447	0.0413034	0.0897616	0.413512	0.859343	0.144319	0	0.00260417	0	0	0	0	0	0	0	0	0	0	0	0	0	0	0	0	0	0	0	0	0	0
cge_10	0	0	0	0	0	0	0	0	0	0	0	0	0	0	0	0	0	0.00610772	0.000718907	0.0116482	0.00275356	0.0056101	0.186684	0.00205339	0.762538	0	0	0	0	0	0	0	0	0	0	0	0	0	0	0	0	0	0	0	0	0	0	0	0
cge_6	0	0	0	0.0377524	0	0	0	0	0	0	0	0	0	0	0	0	0	0.000555247	0.000718907	0.0215492	0.000458926	0	0	0.0112936	0	0.995551	0.933594	0	0	0	0	0	0	0	0	0	0	0	0.00052356	0	0	0	0	0	0	0	0	0	0
mge_11	0	0	0	0	0	0	0	0	0	0	0	0	0	0	0	0	0	0	0	0	0	0	0.000326371	0	0	0	0	0.992105	0	0	0	0	0	0	0.0105263	0	0	0.00149701	0.00314136	0	0.00111359	0	0	0	0	0	0	0	0
mge_3	0	0	0	0.000877963	0	0	0	0	0	0	0	0	0.001287	0	0	0	0	0	0	0	0	0	0	0	0	0	0	0	0.970252	0.718364	0.00253165	0	0.00165563	0.763052	0.150877	0	0.0110664	0	0.00052356	0.0625	0.000556793	0	0.00187266	0.00573066	0.0219512	0.05	0.0265487	0	0
mge_8	0	0	0	0	0	0	0.000164123	0	0	0	0	0	0	0	0	0	0	0.000555247	0	0	0	0	0.000326371	0	0	0	0	0	0.00457666	0.272823	0.98481	0.775676	0.364238	0.0240964	0	0.000705219	0.0181087	0	0	0	0.000556793	0	0	0.0372493	0	0	0	0	0
mge_6	0	0	0	0.000877963	0	0	0.000164123	0	0	0	0	0	0	0	0	0	0	0	0	0	0	0	0	0	0	0	0	0.00131579	0	0.000352485	0	0	0	0.184739	0.817544	0.00705219	0	0.00523952	0.350262	0.125	0.810134	0.00351494	0.00187266	0	0	0	0	0	0
mge_7	0	0	0	0	0	0	0	0	0	0	0	0	0	0	0	0	0	0	0	0	0	0	0	0	0	0	0	0	0.00686499	0.00211491	0.00759494	0.132432	0.00165563	0.00803213	0	0.907616	0.934608	0.00898204	0.00052356	0.3125	0.035078	0.0246046	0.011236	0.0229226	0.0146341	0.0166667	0	0	0
mge_14	0	0	0	0	0	0	0	0	0	0	0	0	0	0	0	0	0	0	0	0	0	0	0	0	0	0	0	0	0	0.00176243	0	0.0027027	0	0.00803213	0.0105263	0.00423131	0.00301811	0.0172156	0.0141361	0	0.00723831	0	0	0	0	0	0	0	0
mge_2	0	0	0	0	0	0	0	0	0	0	0	0	0	0	0	0	0	0	0	0	0	0	0	0	0	0	0	0	0	0	0	0.0378378	0.622517	0	0.0105263	0.0366714	0.00201207	0.959581	0.628796	0.4375	0.0311804	0	0	0.00286533	0	0	0	0	0
mge_5	0	0	0	0	0	0	0.000164123	0	0	0	0	0	0	0	0	0	0	0	0	0	0	0	0	0	0	0	0	0	0.00915332	0	0	0.0432432	0	0	0	0.0359661	0.0221328	0	0	0.0625	0	0.933216	0.951311	0.908309	0.939024	0.566667	0.867257	0.00843882	0.0858469
mge_13	0	0	0	0	0	0	0	0	0	0	0	0.00662252	0	0	0.0041841	0.00131926	0	0	0	0	0	0	0	0	0	0	0	0.00394737	0.00686499	0.00387734	0.00253165	0.00810811	0.00496689	0.0120482	0	0.00493653	0.00704225	0.000748503	0.00157068	0	0.00278396	0.0193322	0.0299625	0.017192	0.0146341	0	0.00442478	0.00281294	0.00232019
mge_10	0	0	0	0	0	0	0	0	0	0	0	0	0	0	0	0	0	0	0	0	0	0	0	0	0	0	0	0	0	0	0	0	0	0	0	0	0	0	0	0	0.00167038	0	0	0	0	0.366667	0.0884956	0.95218	0.146172
mge_9	0	0	0	0	0	0	0	0	0	0	0	0	0	0	0	0	0	0	0	0	0	0	0	0	0	0	0	0	0	0	0	0	0	0	0	0	0	0	0	0	0	0	0	0	0	0	0	0.00140647	0.00232019
mge_1	0	0	0	0	0	0	0.000164123	0	0	0	0	0	0	0	0	0	0	0	0	0	0	0	0	0	0	0	0	0	0	0	0	0	0	0	0	0.000705219	0	0	0	0	0.00389755	0.0193322	0	0.00286533	0.00731707	0	0.0132743	0.0337553	0.761021
mge_0	0	0	0	0	0	0.000502513	0	0	0	0	0	0	0	0	0	0	0	0	0	0	0	0	0.000326371	0	0	0	0	0	0	0	0	0	0	0	0	0.00141044	0	0.00224551	0	0	0	0	0.00187266	0	0	0	0	0	0
mge_4	0	0	0	0	0	0	0	0	0	0	0	0	0	0	0	0	0	0	0	0	0	0	0.000326371	0	0	0	0	0	0	0	0	0	0	0	0	0	0	0	0	0	0.10412	0	0	0	0	0	0	0	0
mge_12	0	0	0	0	0	0	0.000328246	0.0053286	0	0	0	0	0	0	0	0	0	0	0	0	0.000458926	0	0	0	0	0	0	0	0	0	0	0	0	0	0	0	0	0	0	0	0.00167038	0	0	0	0	0	0	0	0.00232019
it_0	0	0	0	0	0	0	0	0	0	0	0	0	0	0	0	0	0	0	0	0	0	0	0	0	0	0	0	0	0	0	0	0	0	0	0	0	0	0	0	0	0	0	0	0	0	0	0	0	0
it_5	0	0	0	0	0	0	0	0	0	0	0	0	0	0	0	0	0	0	0	0	0	0	0	0	0	0	0	0	0	0	0	0	0	0	0	0	0	0	0	0	0	0	0	0	0	0	0	0	0
it_9	0	0	0	0	0	0	0	0	0	0	0	0	0	0	0	0	0	0	0	0	0	0	0	0	0	0	0	0	0	0	0	0	0	0	0	0	0	0	0	0	0	0	0	0	0	0	0	0	0
it_1	0	0	0	0	0	0	0	0	0	0	0	0	0	0	0	0	0	0	0	0	0	0	0	0	0	0	0	0	0	0	0	0	0	0	0	0	0	0	0	0	0	0	0	0	0	0	0	0	0
it_10	0	0	0	0	0	0	0	0	0	0	0	0	0	0	0	0	0	0	0	0	0	0	0	0	0	0	0	0	0	0	0	0	0	0	0	0	0	0	0	0	0	0	0	0	0	0	0	0	0
it_8	0	0	0	0	0	0	0	0	0	0	0	0	0	0	0	0	0	0	0	0	0	0	0	0	0	0	0	0	0	0	0	0	0	0	0	0	0	0	0	0	0	0	0	0	0	0	0	0	0
it_2	0	0	0	0	0	0	0	0	0	0	0	0	0	0	0	0	0	0	0	0	0	0	0	0	0	0	0	0	0	0	0	0	0	0	0	0	0	0	0	0	0	0	0	0	0	0	0	0	0
it_3	0	0	0	0	0	0	0	0	0	0	0	0	0	0	0	0	0	0	0	0	0	0	0	0	0	0	0	0	0	0	0	0	0	0	0	0	0	0	0	0	0	0	0	0	0	0	0	0	0
it_7	0	0	0	0.00175593	0.00176211	0.000502513	0	0	0	0	0	0	0	0.00200401	0	0	0	0.00111049	0.000718907	0.00174723	0.00137678	0	0.000326371	0	0.00307062	0.00111235	0	0.00131579	0.00228833	0.000352485	0	0	0	0	0	0.000705219	0	0.00374251	0	0	0	0	0	0	0	0	0	0.00140647	0
it_4	0	0	0	0	0	0	0	0	0	0	0	0	0	0	0	0	0	0	0	0	0	0	0	0	0	0	0	0	0	0	0	0	0	0	0	0	0	0	0.00052356	0	0	0	0	0	0.00243902	0	0	0	0
it_6	0	0	0	0	0	0	0	0	0	0	0	0	0	0	0	0	0	0	0	0	0	0	0	0	0	0	0	0	0	0	0	0	0	0	0	0	0	0.000748503	0	0	0	0	0	0	0	0	0	0	0
non_it_11	0	0	0	0	0	0	0	0	0	0	0	0	0	0	0	0	0	0	0	0	0	0	0	0	0	0	0	0	0	0	0	0	0	0	0	0	0	0	0	0	0	0	0	0	0	0	0	0	0
non_it_12	0	0	0	0	0	0	0	0	0	0	0	0	0	0	0	0	0	0	0	0	0	0	0	0	0	0	0	0	0	0	0	0	0	0	0	0	0	0	0	0	0	0	0	0	0	0	0	0	0
non_it_9	0	0	0	0	0	0	0	0	0	0	0	0	0	0	0	0	0	0	0	0	0	0	0	0	0	0	0	0	0	0	0	0	0	0	0	0	0	0	0	0	0	0	0	0	0	0	0	0	0
non_it_4	0	0	0	0	0	0	0	0	0	0	0	0	0	0	0	0	0	0	0	0	0	0	0	0	0	0	0	0	0	0	0	0	0	0	0	0	0	0	0	0	0	0	0	0	0	0	0	0	0
non_it_10	0	0.00373832	0	0.00263389	0	0	0.000492368	0	0	0	0.00378788	0	0	0	0	0	0	0.000555247	0.00143781	0.00174723	0	0	0	0	0	0	0	0	0	0	0.00253165	0	0.00496689	0	0	0	0.00201207	0	0	0	0	0	0	0	0	0	0	0	0
non_it_1	0	0	0	0	0	0	0	0	0	0	0	0	0	0	0	0	0	0	0	0	0	0	0	0	0	0	0	0	0	0	0	0	0	0	0	0	0	0	0	0	0	0	0	0	0	0	0	0	0
non_it_0	0	0	0	0	0	0	0	0	0	0	0	0	0	0	0	0	0	0	0	0	0	0	0	0	0	0	0	0	0	0	0	0	0	0	0	0	0	0	0	0	0	0	0	0	0	0	0	0	0
non_it_8	0	0	0	0	0	0	0	0	0	0	0	0	0	0	0	0	0	0	0	0	0	0	0	0	0	0	0	0	0	0	0	0	0	0	0	0	0	0	0	0	0	0	0	0	0	0	0	0	0
non_it_2	0	0	0	0	0	0	0	0	0	0	0	0	0	0	0	0	0	0	0	0	0	0	0	0	0	0	0	0	0	0	0	0	0	0	0	0	0	0	0	0	0	0	0	0	0	0	0	0	0
non_it_5	0	0	0	0	0	0	0	0	0	0	0	0	0	0	0	0	0	0	0	0	0	0	0	0	0	0	0	0	0	0	0	0	0	0	0	0	0	0	0	0	0	0	0	0	0	0	0	0	0
non_it_7	0	0	0	0	0	0	0	0	0	0	0	0	0	0	0	0	0	0	0	0	0	0	0	0	0	0	0	0	0	0	0	0	0	0	0	0	0	0	0	0	0	0	0	0	0	0	0	0	0
non_it_6	0	0	0	0	0	0	0	0	0	0	0	0	0	0	0	0	0	0	0	0	0	0	0	0	0	0	0	0	0	0	0	0	0	0	0	0	0	0	0	0	0	0	0	0	0	0	0	0	0
non_it_3	0	0	0	0	0	0	0	0	0	0	0	0	0	0	0	0	0	0	0	0	0	0	0	0	0	0	0	0	0	0	0	0	0	0	0	0	0	0	0	0	0	0	0	0	0	0	0	0	0
non_neuron_3	0	0.00186916	0	0	0	0	0	0	0	0	0	0	0	0	0	0	0	0	0	0	0	0	0	0	0	0	0	0	0	0	0	0	0	0	0	0	0	0	0	0	0	0	0	0	0	0	0	0	0
non_neuron_14	0	0	0	0	0	0	0	0	0	0	0	0	0	0	0	0	0	0	0.000718907	0	0	0	0	0	0	0	0	0	0	0	0	0	0	0	0	0	0	0	0	0	0	0	0	0	0	0	0	0	0
non_neuron_6	0	0	0	0	0	0	0	0	0	0	0	0	0	0	0	0	0	0	0	0	0	0	0	0	0	0	0	0	0	0	0	0	0	0	0	0	0	0	0	0	0	0	0	0	0	0	0	0	0
non_neuron_1	0	0	0	0	0	0	0	0	0	0	0	0	0	0	0	0	0	0	0	0	0	0	0	0	0	0	0	0	0	0	0	0	0	0	0	0	0	0	0	0	0	0	0	0	0	0	0	0	0
non_neuron_8	0	0	0	0	0	0	0	0	0	0	0	0	0	0	0	0	0	0	0	0	0	0	0	0	0	0	0	0	0	0	0	0	0	0	0	0	0	0	0	0	0	0	0	0	0	0	0	0	0
non_neuron_4	0	0	0	0	0	0	0	0	0	0	0	0	0	0	0	0	0	0	0	0	0	0	0	0	0	0	0	0	0	0	0	0	0	0	0	0	0	0	0	0	0	0	0	0	0	0	0	0	0
non_neuron_0	0	0	0	0	0	0	0	0	0	0	0	0	0	0	0	0	0	0	0	0	0	0	0	0	0	0	0	0	0	0	0	0	0	0	0	0	0	0	0	0	0	0	0	0	0	0	0	0	0
non_neuron_11	0	0	0	0	0	0	0	0	0	0	0	0	0	0	0	0	0	0	0	0	0	0	0	0	0	0	0	0	0	0	0	0	0	0	0	0	0	0	0	0	0	0	0	0	0	0	0	0	0
non_neuron_5	0	0	0	0	0	0	0	0	0	0	0	0	0	0	0	0	0	0	0	0	0	0	0	0	0	0	0	0	0	0	0	0	0	0	0	0	0	0	0	0	0	0	0	0	0	0	0	0	0
non_neuron_7	0	0	0	0	0	0	0	0	0	0	0	0	0	0	0	0	0	0	0	0	0	0	0	0	0	0	0	0	0	0	0	0	0	0	0	0	0	0	0	0	0	0	0	0	0	0	0	0	0
non_neuron_12	0	0	0	0	0	0	0	0	0	0	0	0	0	0	0	0	0	0	0	0	0	0	0	0	0	0	0	0	0	0	0	0	0	0	0	0	0	0	0	0	0	0	0	0	0	0	0	0	0
non_neuron_10	0	0	0	0	0	0	0	0	0	0	0	0	0	0	0	0	0	0	0	0	0	0	0	0	0	0	0	0	0	0	0	0	0	0	0	0	0	0	0	0	0	0	0	0	0	0	0	0	0
non_neuron_9	0	0	0	0	0	0	0	0	0	0	0	0	0	0	0	0	0	0	0	0	0	0	0	0	0	0	0	0	0	0	0	0	0	0	0	0	0	0	0	0	0	0	0	0	0	0	0	0	0
non_neuron_2	0.00169205	0	0	0	0	0	0	0	0	0	0	0	0	0	0	0	0	0	0	0	0	0	0	0	0	0	0	0	0	0	0	0	0	0	0	0	0	0	0	0	0	0	0	0	0	0	0	0	0
non_neuron_13	0	0	0	0	0	0	0	0	0	0	0	0	0	0	0	0	0	0	0	0	0	0	0	0	0	0	0	0	0	0	0	0	0	0	0	0	0	0	0	0	0	0	0	0	0	0	0	0	0
[truncated: 67 more columns]

## Sheet: Human_Mouse.confusion
#Rows are human snRNA-Seq cluster labels, and columns are mouse RNA consensus cluster labels. The values indicate the level of correspondence, defined as the sum of the minimum proportion of samples in each cluster that overlapped within each integerated human-mouse cluster.
	Lamp5 Pax6	Lamp5 Egln3_1	Lamp5 Egln3_2	Lamp5 Egln3_3	Lamp5 Pdlim5_1	Lamp5 Pdlim5_2	Lamp5 Slc35d3	Lamp5 Lhx6	Sncg Col14a1	Sncg Slc17a8	Sncg Calb1_1	Sncg Calb1_2	Sncg Npy2r	Vip Sncg	Vip Serpinf1_1	Vip Serpinf1_2	Vip Serpinf1_3	Vip Htr1f	Vip Gpc3	Vip C1ql1	Vip Mybpc1_2	Vip Mybpc1_1	Vip Chat_1	Vip Mybpc1_3	Vip Chat_2	Vip Igfbp6_1	Vip Igfbp6_2	Sst Chodl	Sst Penk	Sst Myh8_1	Sst Myh8_2	Sst Myh8_3	Sst Htr1a	Sst Etv1	Sst Pvalb Etv1	Sst Crhr2_1	Sst Crhr2_2	Sst Hpse	Sst Calb2	Sst Pappa	Sst Pvalb Calb2	Sst C1ql3_1	Sst C1ql3_2	Sst Tac2	Sst Th_1	Sst Th_2	Sst Th_3	Pvalb Gabrg1	Pvalb Egfem1
Inh L1 PAX6 MIR101-1	0.266637	0.0672212	0.0614489	0	0	0	0	0	0	0	0.0117647	0	0	0	0	0	0	0	0	0	0	0	0	0	0	0	0	0	0	0	0	0	0	0	0	0	0	0	0	0	0	0	0	0	0	0	0	0	0
Inh L3-6 PAX6 LINC01497	0.154762	0	0	0	0	0	0	0	0	0	0.0117647	0	0	0	0	0	0	0	0	0	0	0	0	0	0	0	0	0	0	0	0	0	0	0	0	0	0	0	0	0	0	0	0	0	0	0	0	0	0
Inh L1 PVALB SST ASIC4	0	0.828293	0.0636943	0.00803213	0	0	0	0	0.00537634	0	0	0	0.0186214	0.017722	0	0	0	0.00309598	0	0	0.00537634	0	0	0	0	0	0	0	0	0	0	0	0	0	0	0	0	0	0	0	0	0	0	0	0	0	0	0	0
Inh L1 SST P4HA3	0	0.833333	0.0636943	0.00803213	0	0	0	0	0.00925926	0	0	0	0.0395608	0.0386615	0	0	0	0.00309598	0	0	0.00619195	0	0	0	0	0	0	0	0	0	0	0	0	0	0	0	0	0	0	0	0	0	0	0	0	0	0	0	0
Inh L1 LAMP5 NMBR	0	0.046794	0.683938	0.505504	0.071544	0.00404858	0	0	0	0	0	0	0.013245	0.0123457	0	0	0	0	0	0	0	0	0	0	0	0.00540541	0	0	0	0	0	0	0	0	0	0	0	0	0	0	0	0	0	0	0	0	0	0	0
Inh L1 SST DEFB108B	0	0.107083	0.241369	0.220161	0.012	0.00404858	0	0	0	0	0	0	0.013245	0.0123457	0	0	0	0	0.00436681	0.0655634	0	0	0	0.0261438	0	0.0658108	0.0688889	0	0	0	0	0	0	0	0	0	0	0	0	0	0	0	0	0	0	0	0	0	0
Inh L1 LAMP5 BMP2	0	0.015	0.0618471	0.141466	0.184	0.119049	0.004	0	0	0	0	0	0.005	0.005	0	0	0	0	0	0	0	0	0	0	0	0.00540541	0	0	0	0	0	0	0	0	0	0	0	0	0	0	0	0	0	0	0	0	0	0	0
Inh L1 LAMP5 PVRL2	0.00892857	0	0.0535863	0.0859962	0.505739	0.579387	0.0692174	0	0	0	0	0	0	0	0	0	0.0652174	0	0	0	0	0	0	0	0	0	0	0	0	0	0	0	0	0	0	0	0	0	0	0	0	0	0	0	0	0	0	0	0
Inh L1 LAMP5 RAB11FIP1	0.00892857	0	0.0318471	0.055	0.063	0.536781	0.949	0	0	0	0	0	0	0	0	0	0.146341	0	0	0	0	0	0	0	0	0	0	0	0	0	0	0	0	0	0	0	0	0	0	0	0	0	0	0	0	0	0	0	0
Inh L1-6 LAMP5 AARD	0.00892857	0	0	0	0.008	0.481781	0.996	0	0	0	0	0	0	0	0	0	0.146341	0	0	0	0	0	0	0	0	0	0	0	0	0	0	0	0	0	0	0	0	0	0	0	0	0	0	0	0	0	0	0	0
Inh L1-6 LAMP5 NES	0.00892857	0.005	0.025	0.035	0.043	0.50083	0.854	0.0252703	0	0	0	0	0	0	0	0	0.146341	0	0	0	0	0	0	0	0	0.005	0	0	0	0	0	0	0	0	0	0	0	0	0	0	0	0	0	0	0	0	0	0	0
Inh L1-6 LAMP5 CA1	0	0	0	0	0	0	0	0.71027	0	0	0	0	0	0	0	0	0	0	0	0	0	0	0	0	0	0	0	0	0	0	0	0	0	0	0	0	0	0	0	0	0	0	0	0	0	0	0	0	0
Inh L5-6 LAMP5 CRABP1	0	0	0	0	0	0	0	0.993243	0	0	0	0	0	0	0	0	0	0	0	0	0	0	0	0	0	0	0	0	0	0	0	0	0	0	0	0	0	0	0	0	0	0	0	0	0	0	0	0	0
Inh L2 PAX6 FREM2	0.0267857	0	0	0	0	0	0	0	0.851852	0.934326	0.576471	0.027027	0	0.0493827	0	0.148148	0	0	0	0	0	0	0	0	0	0	0	0	0	0	0	0	0	0	0	0	0	0	0	0	0	0	0	0	0	0	0	0	0
Inh L1-2 VIP HTR3A	0	0	0	0.00803213	0	0	0	0	0.037037	0	0.285714	0.285714	0.285714	0.0617284	0	0	0	0	0.00436681	0.0238095	0	0	0	0.0238095	0	0.0238095	0.0238095	0	0	0	0	0	0	0	0	0	0	0	0	0	0	0	0	0	0	0	0	0	0
Inh L1-2 VIP WNT4	0	0	0	0	0	0	0	0	0.267806	0.230769	0.642534	0.796258	0.769231	0.111111	0	0	0	0	0	0	0	0	0	0	0	0	0	0	0	0	0	0	0	0	0	0	0	0	0	0	0	0	0	0	0	0	0	0	0
Inh L1 PAX6 CHRFAM7A	0.171766	0.158615	0.130487	0.0404646	0.0148108	0.00404858	0	0	0.241692	0.205405	0.221622	0.0540541	0.24557	0.359026	0.0108108	0.027027	0.0108108	0.00928793	0.0108108	0.0105634	0.00619195	0.00793651	0.00309598	0	0	0.0108108	0.0177553	0	0	0	0	0	0	0	0	0	0	0	0	0	0	0	0	0	0	0	0.0108108	0.0108108	0.0108108
Inh L1-5 VIP SMOC1	0.00502513	0.0104167	0	0.0381627	0.004	0	0	0	0.00502513	0.00502513	0	0	0	0.163224	0.713065	0.152875	0.125628	0.299221	0.634899	0.273109	0.277953	0.589415	0.207026	0.0281473	0.121717	0	0.00694444	0	0.00502513	0.00502513	0	0.0100503	0	0	0	0	0	0	0	0	0	0	0	0	0.00502513	0.00502513	0.0142857	0.118749	0.0245373
Inh L1-6 VIP SLC7A6OS	0.0267857	0	0	0	0	0	0	0	0.331967	0.164441	0.0819672	0.027027	0	0.0493827	0	0.422222	0	0	0	0	0	0	0	0	0	0	0	0	0	0	0	0	0	0	0	0	0	0	0	0	0	0	0	0	0	0	0	0	0
Inh L1-5 VIP CD27-AS1	0	0	0	0	0	0	0	0	0	0	0	0	0	0	0.343284	0.0222222	0	0.0216718	0.34765	0.228873	0.0185759	0.343284	0.201238	0.0279973	0.0397727	0	0	0	0	0	0	0	0	0	0	0	0	0	0	0	0	0	0	0	0	0	0	0	0
Inh L5-6 VIP COL4A3	0	0	0	0.0224719	0	0	0	0	0	0	0	0	0	0	0.8	0.0222222	0	0.0371517	0.885138	0.251345	0.0410478	0.522472	0.22371	0.0551516	0.0622446	0	0	0	0	0	0	0.0140845	0	0	0	0	0	0	0	0	0	0	0	0	0	0	0	0.00409836	0
Inh L1 VIP KLHDC8B	0	0	0	0.00803213	0	0	0	0	0	0	0	0	0	0.0246914	0.110526	0.0549708	0.365854	0.456347	0.0454608	0.633766	0.0136223	0.0105263	0.0105263	0.0105263	0.0275718	0	0	0	0	0	0	0	0	0	0	0	0	0	0	0	0	0	0	0	0	0	0	0	0
Inh L1-5 VIP PHLDB3	0	0	0	0.00803213	0	0	0	0	0	0	0	0	0	0.0246914	0.076087	0.0444444	0.076087	0.076087	0.0349345	0.0831292	0.00309598	0	0	0	0.0170455	0	0	0	0	0	0	0	0	0	0	0	0	0	0	0	0	0	0	0	0	0	0	0	0
Inh L3-5 VIP IGDCC3	0	0	0	0.00803213	0	0	0	0	0	0	0	0	0	0.0246914	0.1	0.0444444	0.365854	0.44582	0.0349345	0.623239	0.00309598	0	0	0	0.0170455	0	0	0	0	0	0	0	0	0	0	0	0	0	0	0	0	0	0	0	0	0	0	0	0
Inh L3-5 VIP TAC3	0	0.0104167	0	0.0471285	0.004	0	0	0	0	0	0	0	0	0.037037	0.2	0.164444	0.485854	0.467012	0.0567686	0.700282	0.018096	0.0229365	0.018096	0.0411438	0.0320455	0.055	0.0619444	0	0	0	0	0.0140845	0	0	0	0	0	0	0	0	0	0	0	0	0	0	0.0142857	0.124098	0.0195122
Inh L3-6 VIP UG0898H09	0	0	0	0.0152672	0	0	0	0	0	0	0	0	0	0.00763359	0.00763359	0.00763359	0.00763359	0.00763359	0.0120004	0.0223094	0.00309598	0	0	0.00763359	0.00763359	0.00763359	0.00763359	0	0	0	0	0	0	0	0	0	0	0	0	0	0	0	0	0	0	0	0	0	0
Inh L1-2 VIP SCML4	0	0	0	0	0	0	0	0	0	0	0	0	0	0	0	0	0	0	0	0.00704225	0.260473	0.00793651	0.00619195	0.24377	0.171875	0	0.00694444	0	0	0	0	0	0	0	0	0	0	0	0	0	0	0	0	0	0	0	0	0	0
Inh L1-3 VIP CHRNA2	0	0	0	0	0	0	0	0	0	0	0	0	0	0.135802	0	0	0	0.50774	0	0.0211268	0.623885	0.0714286	0	0	0.0568182	0	0	0	0	0	0	0	0	0	0	0	0	0	0	0	0	0	0	0	0	0	0	0	0
Inh L2 VIP SLC6A16	0	0.0104167	0	0.0210643	0.004	0	0	0	0.01	0.005	0.01	0.01	0.005	0.0223457	0.06	0.06	0.06	0.011192	0.0174672	0.00852113	0.522028	0.0129365	0.00809598	0.055	0.005	0	0.0138889	0	0	0	0	0.005	0	0	0	0	0	0	0	0	0	0	0	0	0	0	0.0142857	0.0640984	0.0195122
Inh L1-2 VIP EXPH5	0	0	0	0.0321285	0	0	0	0	0	0	0	0	0	0	0	0	0	0.0154799	0.00436681	0.0457746	0.121687	0.420635	0.795666	0.401013	0.711136	0	0	0	0	0	0	0.0140845	0	0	0	0	0	0	0	0	0	0	0	0	0	0	0	0.00409836	0
Inh L1-3 VIP CBLN1	0	0.01	0	0.0501606	0.004	0	0	0	0	0	0	0	0	0.0346914	0.11	0.0544444	0.15	0.161672	0.0493013	0.189296	0.0897833	0.420635	0.79257	0.366013	0.693182	0	0.00694444	0	0	0	0	0.0140845	0	0	0	0	0	0	0	0	0	0	0	0	0	0	0.01	0.0140984	0.01
Inh L3-5 VIP HS3ST3A1	0	0	0	0	0	0	0	0	0	0	0	0	0	0	0.1	0.0222222	0	0.0216718	0.104367	0.105	0.0185759	0.1	0.112384	0.0326797	0.0397727	0	0	0	0	0	0	0	0	0	0	0	0	0	0	0	0	0	0	0	0	0	0	0	0
Inh L1-2 VIP PTGER3	0	0	0	0.0119048	0	0	0	0	0	0	0	0	0	0	0	0	0	0.0119048	0.00436681	0.018947	0.0238095	0.0198413	0.0180967	0.0957049	0.0238095	0	0.00694444	0	0	0	0	0.0119048	0	0	0	0	0	0	0	0	0	0	0	0	0	0	0	0.00409836	0
Inh L1-3 VIP FNDC1	0	0	0	0.00900901	0	0	0	0	0	0	0	0	0	0	0	0	0	0.00900901	0.00436681	0.0125301	0.10359	0.0169455	0.015201	0.512277	0.219236	0	0	0	0	0	0	0.00900901	0	0	0	0	0	0	0	0	0	0	0	0	0	0	0	0.00409836	0
Inh L2-5 VIP BSPRY	0	0	0	0.0321285	0	0	0	0	0	0	0	0	0	0	0	0	0	0.0154799	0.00873362	0.0492958	0.0823529	0.0823529	0.0947368	0.101961	0.0823529	0	0	0	0	0	0	0.0140845	0	0	0	0	0	0	0	0	0	0	0	0	0	0	0	0.00409836	0
Inh L1-3 VIP HSPB6	0	0.0104167	0	0.0481928	0.004	0	0	0	0	0	0	0	0	0.112346	0.085	0.0522222	0.03	0.143344	0.0768341	0.125423	0.210263	0.552063	0.67048	0.413693	0.696591	0	0.0138889	0	0	0	0	0.0140845	0	0	0	0	0	0	0	0	0	0	0	0	0	0	0.0142857	0.0340984	0.0195122
Inh L1-5 VIP LINC01013	0	0.00787402	0.00787402	0.0159061	0.00787402	0.00404858	0	0	0	0	0	0	0	0	0	0	0	0	0.00436681	0.0739437	0	0	0	0.0261438	0	0.399106	0.393701	0	0	0	0	0	0	0	0	0	0	0	0	0	0	0	0	0	0	0	0	0	0
Inh L2-5 VIP SOX11	0	0	0	0.00803213	0	0	0	0	0	0	0	0	0	0	0	0	0	0	0.00436681	0.0739437	0	0	0	0.0261438	0	0.965517	0.965517	0	0	0	0	0	0	0	0	0	0	0	0	0	0	0	0	0	0	0	0	0	0
Inh L3-6 VIP ZIM2-AS1	0	0	0	0.00803213	0	0	0	0	0	0	0	0	0	0	0	0	0	0	0.00436681	0.0669014	0	0	0	0.0261438	0	0.989189	0.972222	0	0	0	0	0	0	0	0	0	0	0	0	0	0	0	0	0	0	0	0	0	0
Inh L1-6 SST NPY	0	0	0	0	0	0	0	0	0	0	0	0	0	0	0	0	0	0	0	0	0	0	0	0	0	0	0	0.993902	0	0	0	0	0	0	0.028169	0	0	0	0	0	0	0	0	0	0	0	0	0	0
Inh L5-6 PVALB SST CRHR2	0	0	0	0	0	0	0	0	0	0	0	0	0	0	0	0	0	0	0	0	0	0	0	0	0	0	0	0	0.14433	0.96	0.163793	0.0140845	0	0.815385	0.15493	0	0.005	0	0	0	0.005	0	0	0	0	0	0	0	0.00487805
Inh L5-6 SST ISX	0	0	0	0	0	0	0	0	0	0	0	0	0	0	0	0	0	0	0	0	0	0	0	0	0	0	0	0	0.14433	0.96	0.163793	0.0140845	0	0.815385	0.15493	0	0.005	0	0	0	0.005	0	0	0	0	0	0	0	0.00487805
Inh L3-5 SST CDH3	0	0	0	0	0	0	0	0	0	0	0	0	0	0	0	0	0	0	0	0	0	0	0	0	0	0	0	0	0.0123457	0.0173457	0.831311	0.799339	0.5585	0.0123457	0.0123457	0.02	0.09	0.0323457	0	0	0.005	0	0	0.0217391	0	0	0	0	0.00487805
Inh L5 SST RPL35AP11	0	0	0	0	0	0	0	0	0	0	0	0	0	0	0	0	0	0	0	0	0	0	0	0	0	0	0	0	0.185567	0.399668	0.692883	0.606101	0.530806	0.407583	0.192844	0.115308	0.137654	0.076872	0.042654	0.0853081	0.0429147	0.0771584	0.0189573	0.0406965	0.0359065	0.042654	0.0142857	0	0.00487805
Inh L3-5 SST OR5AH1P	0	0	0	0	0	0	0	0	0	0	0	0	0	0	0	0	0	0	0	0	0	0	0	0	0	0	0	0	0.153809	0.749336	0.215926	0.13664	0.219176	0.753555	0.178626	0.0863507	0.0571327	0.226872	0.0286967	0.0663507	0.0286967	0.0306427	0	0.0217391	0.00947867	0.00947867	0.0142857	0	0.00487805
Inh L1-3 SST FAM20A	0	0	0	0	0	0	0	0	0	0	0	0	0	0	0	0	0	0	0	0	0	0	0	0	0	0	0	0.0487516	0.042654	0.052654	0.0521327	0.0376477	0.0248633	0.227269	0.87364	0.442915	0.0144787	0.507915	0.813555	0.590936	0.643483	0.021164	0	0.00947867	0	0	0.0142857	0	0.00487805
Inh L5-6 SST PAWR	0	0	0	0	0	0	0	0	0	0	0	0	0	0	0	0	0	0	0	0	0	0	0	0	0	0	0	0	0.0675375	0.025	0.0342868	0.0877081	0.0170455	0	0	0.552045	0.910227	0.0170455	0	0.375	0	0.102874	0.0340909	0.0454545	0.101888	0.121483	0.0738636	0	0.00568182
Inh L5-6 SST PIK3CD	0.00775194	0	0	0	0.00775194	0.00775194	0.00775194	0	0	0	0	0	0	0	0	0	0.00775194	0	0	0	0	0	0	0	0	0	0	0	0.056741	0.02	0.0172414	0.0422535	0	0	0	0.512752	0.827752	0	0	0.375	0	0.0525409	0.00775194	0	0.032453	0.0631229	0.0155039	0	0.00775194
Inh L3-5 SST GGTLC3	0	0	0	0	0	0	0	0	0	0	0	0	0	0	0	0	0	0	0	0	0	0	0	0	0	0	0	0	0.0555228	0.0395238	0.0505747	0.146009	0.15348	0.194139	0.552381	0.517143	0.0859524	0.856667	0.547857	0.657738	0.525	0.062963	0.0047619	0.0217391	0.0217111	0.052381	0.0190476	0	0.00963995
Inh L2-3 SST NMU	0	0.00473934	0	0.0087554	0.004	0	0	0	0	0	0	0	0	0.00473934	0.00473934	0.00473934	0.00473934	0.00473934	0.00473934	0	0	0.00473934	0.00309598	0	0	0	0.00473934	0.00609756	0.109005	0.0247393	0.0189573	0.0189573	0.014218	0.189355	0.742007	0.419218	0.0189573	0.484218	0.819905	0.5625	0.543697	0.021164	0	0.014218	0.0169492	0.104265	0.0190251	0.0183164	0.12824
Inh L1-2 SST CCNJL	0	0	0	0	0	0	0	0	0	0	0	0	0	0	0	0	0	0	0	0	0	0	0	0	0	0	0	0.00609756	0	0.005	0	0	0	0.0663507	0.179027	0.0713507	0	0.0663507	0.121351	0.0663507	0.541351	0.021164	0	0	0	0	0.0142857	0	0
Inh L1-2 SST PRRT4	0	0	0	0	0	0	0	0	0	0	0	0	0	0	0	0	0	0	0	0	0	0	0	0	0	0	0	0.0108369	0	0.005	0	0	0	0.0521327	0.155464	0.0571327	0	0.0521327	0.107133	0.0521327	0.527133	0.021164	0	0	0	0	0.0142857	0	0
Inh L5-6 SST BEAN1	0	0	0	0.00401606	0	0	0	0	0	0	0	0	0	0	0	0	0	0	0	0	0	0	0	0	0	0	0	0	0.0337765	0.01	0	0	0	0	0	0.005	0.005	0	0	0	0	0.746032	0.384615	0	0.301293	0.156015	0.242857	0.00409836	0.143389
Inh L5-6 SST DNAJC14	0	0	0	0	0	0	0	0	0	0	0	0	0	0	0	0	0	0	0	0	0	0	0	0	0	0	0	0	0.0206186	0	0	0	0	0	0	0.005	0.005	0	0	0	0	0.746032	0.384615	0	0.288136	0.142857	0.242857	0	0.156098
Inh L5-6 SST C4orf26	0	0	0	0	0	0	0	0	0	0	0	0	0	0	0	0	0	0	0	0	0	0	0	0	0	0	0	0	0.0313712	0.0107527	0.0107527	0.0952597	0	0.0107527	0.0107527	0.015	0.015	0	0	0	0.005	0.314729	0.776675	0.827957	0.788409	0.142857	0.16129	0	0.121951
Inh L5-6 SST KLHL1	0	0	0	0	0	0	0	0.00531915	0	0	0	0	0	0	0	0	0	0	0	0	0	0	0	0	0	0	0	0	0.0106383	0.005	0.00531915	0.0898262	0.00531915	0	0	0.0203191	0.0153191	0.00531915	0	0	0	0.164077	0.626023	0.98358	0.637757	0.0106383	0.0106383	0	0.0106383
Inh L5-6 SST FBN2	0	0	0	0	0	0	0	0	0	0	0	0	0	0	0	0	0	0	0	0	0	0	0	0	0	0	0	0	0.0206186	0	0	0.084507	0	0	0	0.015	0.01	0	0	0	0	0.343439	0.805385	0.81	0.817119	0.142857	0.19	0	0.117073
Inh L6 SST TH	0.00892857	0	0	0	0.008	0.0119048	0.0119048	0	0	0	0	0	0	0	0	0	0.0119048	0	0	0	0	0	0	0	0	0	0	0	0.0206186	0	0	0	0	0	0	0.02	0.085	0	0	0	0	0.031746	0	0	0.0508475	0.238095	0.614286	0	0
Inh L5-6 PVALB FAM150B	0	0	0	0	0	0	0	0	0	0	0	0	0	0	0	0	0	0	0	0	0	0	0	0	0	0	0	0	0	0	0	0	0	0	0	0	0	0	0	0	0	0.010582	0	0	0	0.285714	0.114286	0.266393	0.663415
Inh L5-6 PVALB GAPDHP60	0	0	0	0	0	0	0	0	0	0	0	0	0	0	0	0	0	0	0	0	0	0	0	0	0	0	0	0	0	0	0	0	0	0	0	0	0	0	0	0	0	0.010582	0	0	0	0.285714	0.114286	0.266393	0.663415
Inh L5-6 PVALB KCNIP2	0	0	0	0	0	0	0	0	0	0	0	0	0	0	0	0	0	0	0	0	0	0	0	0	0	0	0	0	0.00925926	0	0	0	0	0	0	0.005	0.005	0	0	0	0	0.0198413	0.00925926	0	0.00925926	0.294974	0.123545	0.266393	0.400136
Inh L5-6 PVALB MEPE	0	0	0	0	0	0	0	0	0	0	0	0	0	0	0	0	0	0	0	0	0	0	0	0	0	0	0	0	0	0	0	0	0	0	0	0	0	0	0	0	0	0.010582	0	0	0	0.285714	0.114286	0.281393	0.668293
Inh L2-5 PVALB HHIPL1	0	0	0	0	0	0	0	0	0	0	0	0	0	0	0	0	0	0	0	0	0	0	0	0	0	0	0	0	0	0	0	0	0	0	0	0	0	0	0	0	0	0	0	0	0	0	0	0.0163934	0.0097561
Inh L3-5 PVALB ISG20	0	0	0	0	0	0	0	0	0	0	0	0	0	0	0	0	0	0	0	0	0	0	0	0	0	0	0	0	0	0	0	0	0	0	0	0	0	0	0	0	0	0	0	0	0	0	0	0.0163934	0.00487805
Inh L5 PVALB LRIG3	0	0	0	0	0	0	0	0	0	0	0	0	0	0	0	0	0	0	0	0	0	0	0	0	0	0	0	0	0	0	0	0	0	0	0	0	0	0	0	0	0	0.010582	0	0	0	0.015	0.015	0.0313934	0.0247561
Inh L5-6 PVALB ZFPM2-AS1	0	0	0	0.00401606	0	0	0	0	0	0	0	0	0	0	0	0	0	0	0	0	0	0	0	0	0	0	0	0	0.055	0.01	0	0	0	0	0	0.005	0.005	0	0	0	0	0.020582	0.01	0	0.0269492	0.085	0.04	0.0440984	0.13378
Inh L2 PVALB FRZB	0	0	0	0	0	0	0	0	0	0	0	0	0	0	0	0	0	0	0	0	0	0	0	0	0	0	0	0	0	0.005	0	0	0	0.0186916	0.0327761	0.0186916	0	0.0186916	0.0186916	0.0186916	0.0186916	0.0186916	0	0	0	0	0.0142857	0	0
Inh L1-2 PVALB CDK20	0	0	0	0	0	0	0	0	0	0	0	0	0	0	0	0	0	0	0	0	0	0	0	0	0	0	0	0	0	0	0	0	0	0	0.0140845	0	0	0	0	0	0	0	0	0	0	0	0	0	0.00487805
Inh L1-2 SST CLIC6	0	0	0	0.00401606	0	0	0	0	0	0	0	0	0	0	0	0	0	0	0	0	0	0	0	0	0	0	0	0.00609756	0.0309278	0.015	0	0	0	0.0206186	0.050167	0.0256186	0	0.0206186	0.0360825	0.0206186	0.0360825	0.0206186	0	0	0.0169492	0.0309278	0.0142857	0.00409836	0.0309278
Inh L2-5 PVALB RPH3AL	0	0	0	0.00401606	0	0	0	0	0	0	0	0	0	0	0	0	0	0	0	0	0	0	0	0	0	0	0	0	0.06	0.01	0	0	0	0	0.0140845	0	0	0	0	0	0	0.005	0	0	0.0169492	0.065	0.005	0.0254918	0.11378
Inh L3 PVALB SAMD13	0	0	0	0.00401606	0	0	0	0.005	0	0	0	0	0	0	0	0	0	0	0	0	0	0	0	0	0	0	0	0	0.085	0.01	0	0	0	0	0	0	0	0	0	0	0	0	0	0	0.0169492	0.085	0	0.0204918	0.0947561
Inh L1-6 PVALB COL15A1	0	0	0	0.00401606	0	0	0	0.00675676	0	0	0	0	0	0	0	0	0	0	0	0	0	0	0	0	0	0	0	0	0.01	0.01	0.005	0.005	0	0.005	0.005	0	0.005	0	0	0	0.005	0	0	0	0.005	0.005	0	0.00409836	0.00987805
Exc L2 LINC00507 GLRA3	0	0	0	0	0	0	0	0	0	0	0	0	0	0	0	0	0	0	0	0	0	0	0	0	0	0	0	0	0	0	0	0	0	0	0	0	0	0	0	0	0	0	0	0	0	0	0	0	0
Exc L2 LAMP5 KCNG3	0	0	0	0	0	0	0	0	0	0	0	0	0	0	0	0	0	0	0	0	0	0	0	0	0	0	0	0	0	0	0	0	0	0	0	0	0	0	0	0	0	0	0	0	0	0	0	0	0
Exc L3 LAMP5 CARM1P1	0	0	0	0	0	0	0	0	0	0	0	0	0	0	0	0	0	0	0	0	0	0	0	0	0	0	0	0	0	0	0	0	0	0	0	0	0	0	0	0	0	0	0	0	0	0	0	0	0
Exc L2 LINC00507 ATP7B	0	0	0	0	0	0	0	0	0	0	0	0	0	0	0	0	0	0	0	0	0	0	0	0	0	0	0	0	0	0	0	0	0	0	0	0	0	0	0	0	0	0	0	0	0	0	0	0	0
Exc L2-3 LINC00507 DSG3	0	0	0	0	0	0	0	0	0	0	0	0	0	0	0	0	0	0	0	0	0	0	0	0	0	0	0	0	0	0	0	0	0	0	0	0	0	0	0	0	0	0	0	0	0	0	0	0	0
Exc L2-3 RORB CCDC68	0	0	0	0	0	0	0	0	0	0	0	0	0	0	0	0	0	0	0	0	0	0	0	0	0	0	0	0	0	0	0	0	0	0	0	0	0	0	0	0	0	0	0	0	0	0	0	0	0
Exc L3 RORB OTOGL	0	0	0	0	0	0	0	0	0	0	0	0	0	0	0	0	0	0	0	0	0	0	0	0	0	0	0	0	0	0	0	0	0	0	0	0	0	0	0	0	0	0	0	0	0	0	0	0	0
Exc L3-5 RORB LAMA4	0	0	0	0	0	0	0	0	0	0	0	0	0	0	0	0	0	0	0	0	0	0	0	0	0	0	0	0	0	0	0	0	0	0	0	0	0	0	0	0	0	0	0	0	0	0	0	0	0
Exc L3-5 RORB LINC01202	0	0	0	0	0	0	0	0	0	0	0	0	0	0	0	0	0	0	0	0	0	0	0	0	0	0	0	0	0	0	0	0	0	0	0	0	0	0	0	0	0	0	0	0	0	0	0	0	0
Exc L2-3 RORB PTPN3	0	0	0	0	0	0	0	0	0	0	0	0	0	0	0	0	0	0	0	0	0	0	0	0	0	0	0	0	0	0	0	0	0	0	0	0	0	0	0	0	0	0	0	0	0	0	0	0	0
Exc L2-3 RORB RTKN2	0	0	0	0	0	0	0	0	0	0	0	0	0	0	0	0	0	0	0	0	0	0	0	0	0	0	0	0	0	0	0	0	0	0	0	0	0	0	0	0	0	0	0	0	0	0	0	0	0
Exc L3-5 RORB TNNT2	0	0	0	0	0	0	0	0	0	0	0	0	0	0	0	0	0	0	0	0	0	0	0	0	0	0	0	0	0	0	0	0	0	0	0	0	0	0	0	0	0	0	0	0	0	0	0	0	0
Exc L3-5 RORB LNX2	0	0	0	0	0	0	0	0	0	0	0	0	0	0	0	0	0	0	0	0	0	0	0	0	0	0	0	0	0	0	0	0	0	0	0	0	0	0	0	0	0	0	0	0	0	0	0	0	0
Exc L3-5 RORB RPRM	0	0	0	0	0	0	0	0	0	0	0	0	0	0	0	0	0	0	0	0	0	0	0	0	0	0	0	0	0	0	0	0	0	0	0	0	0	0	0	0	0	0	0	0	0	0	0	0	0
Exc L5 THEMIS SLC22A18	0	0	0	0	0	0	0	0	0	0	0	0	0	0	0	0	0	0	0	0	0	0	0	0	0	0	0	0	0	0	0	0	0	0	0	0	0	0	0	0	0	0	0	0	0	0	0	0	0
Exc L3 THEMIS ENPEP	0	0	0	0	0	0	0	0	0	0	0	0	0	0	0	0	0	0	0	0	0	0	0	0	0	0	0	0	0	0	0	0	0	0	0	0	0	0	0	0	0	0	0	0	0	0	0	0	0
Exc L5 THEMIS VILL	0	0	0	0	0	0	0	0	0	0	0	0	0	0	0	0	0	0	0	0	0	0	0	0	0	0	0	0	0	0	0	0	0	0	0	0	0	0	0	0	0	0	0	0	0	0	0	0	0
Exc L5-6 THEMIS TNFAIP6	0	0	0	0	0	0	0	0	0	0	0	0	0	0	0	0	0	0	0	0	0	0	0	0	0	0	0	0	0	0	0	0	0	0	0	0	0	0	0	0	0	0	0	0	0	0	0	0	0
Exc L6 THEMIS LINC00343	0	0	0	0	0	0	0	0	0	0	0	0	0	0	0	0	0	0	0	0	0	0	0	0	0	0	0	0	0	0	0	0	0	0	0	0	0	0	0	0	0	0	0	0	0	0	0	0	0
Exc L6 THEMIS SLN	0	0	0	0	0	0	0	0	0	0	0	0	0	0	0	0	0	0	0	0	0	0	0	0	0	0	0	0	0	0	0	0	0	0	0	0	0	0	0	0	0	0	0	0	0	0	0	0	0
Exc L6 THEMIS SNTG2	0	0	0	0	0	0	0	0	0	0	0	0	0	0	0	0	0	0	0	0	0	0	0	0	0	0	0	0	0	0	0	0	0	0	0	0	0	0	0	0	0	0	0	0	0	0	0	0	0
Exc L5-6 THEMIS SMYD1	0	0	0	0	0	0	0	0	0	0	0	0	0	0	0	0	0	0	0	0	0	0	0	0	0	0	0	0	0	0	0	0	0	0	0	0	0	0	0	0	0	0	0	0	0	0	0	0	0
Exc L5 FEZF2 CSN1S1	0	0	0	0	0	0	0	0	0	0	0	0	0	0	0	0	0	0	0	0	0	0	0	0	0	0	0	0	0	0	0	0	0	0	0	0	0	0	0	0	0	0	0	0	0	0	0	0	0
Exc L3-5 FEZF2 LINC01107	0	0	0	0	0	0	0	0	0	0	0	0	0	0	0	0	0	0	0	0	0	0	0	0	0	0	0	0	0	0	0	0	0	0	0	0	0	0	0	0	0	0	0	0	0	0	0	0	0
Exc L3-5 FEZF2 ASGR2	0	0	0	0	0	0	0	0	0	0	0	0	0	0	0	0	0	0	0	0	0	0	0	0	0	0	0	0	0	0	0	0	0	0	0	0	0	0	0	0	0	0	0	0	0	0	0	0	0
Exc L5 RORB MED8	0	0	0	0	0	0	0	0	0	0	0	0	0	0	0	0	0	0	0	0	0	0	0	0	0	0	0	0	0	0	0	0	0	0	0	0	0	0	0	0	0	0	0	0	0	0	0	0	0
Exc L5 THEMIS FGF10	0	0	0	0	0	0	0	0	0	0	0	0	0	0	0	0	0	0	0	0	0	0	0	0	0	0	0	0	0	0	0	0	0	0	0	0	0	0	0	0	0	0	0	0	0	0	0	0	0
Exc L5-6 FEZF2 C9orf135-AS1	0	0	0	0	0	0	0	0	0	0	0	0	0	0	0	0	0	0	0	0	0	0	0	0	0	0	0	0	0	0	0	0	0	0	0	0	0	0	0	0	0	0	0	0	0	0	0	0	0
Exc L5-6 FEZF2 FILIP1L	0	0	0	0	0	0	0	0	0	0	0	0	0	0	0	0	0	0	0	0	0	0	0	0	0	0	0	0	0	0	0	0	0	0	0	0	0	0	0	0	0	0	0	0	0	0	0	0	0
Exc L5-6 FEZF2 SH2D1B	0	0	0	0	0	0	0	0	0	0	0	0	0	0	0	0	0	0	0	0	0	0	0	0	0	0	0	0	0	0	0	0	0	0	0	0	0	0	0	0	0	0	0	0	0	0	0	0	0
Exc L5 THEMIS LINC01116	0	0	0	0	0	0	0	0	0	0	0	0	0	0	0	0	0	0	0	0	0	0	0	0	0	0	0	0	0	0	0	0	0	0	0	0	0	0	0	0	0	0	0	0	0	0	0	0	0
Exc L5 THEMIS RGPD6	0	0	0	0	0	0	0	0	0	0	0	0	0	0	0	0	0	0	0	0	0	0	0	0	0	0	0	0	0	0	0	0	0	0	0	0	0	0	0	0	0	0	0	0	0	0	0	0	0
Exc L5-6 FEZF2 OR1L8	0	0	0	0	0	0	0	0	0	0	0	0	0	0	0	0	0	0	0	0	0	0	0	0	0	0	0	0	0	0	0	0	0	0	0	0	0	0	0	0	0	0	0	0	0	0	0	0	0
Exc L6 FEZF2 PDYN	0	0	0	0	0	0	0	0	0	0	0	0	0	0	0	0	0	0	0	0	0	0	0	0	0	0	0	0	0	0	0	0	0	0	0	0	0	0	0	0	0	0	0	0	0	0	0	0	0
Exc L6 FEZF2 PROKR2	0	0	0	0	0	0	0	0	0	0	0	0	0	0	0	0	0	0	0	0	0	0	0	0	0	0	0	0	0	0	0	0	0	0	0	0	0	0	0	0	0	0	0	0	0	0	0	0	0
Exc L5-6 FEZF2 CFTR	0	0	0	0	0	0	0	0	0	0	0	0	0	0	0	0	0	0	0	0	0	0	0	0	0	0	0	0	0	0	0	0	0	0	0	0	0	0	0	0	0	0	0	0	0	0	0	0	0
Exc L6 FEZF2 KLK7	0	0	0	0	0	0	0	0	0	0	0	0	0	0	0	0	0	0	0	0	0	0	0	0	0	0	0	0	0	0	0	0	0	0	0	0	0	0	0	0	0	0	0	0	0	0	0	0	0
Exc L6 FEZF2 POGK	0	0	0	0	0	0	0	0	0	0	0	0	0	0	0	0	0	0	0	0	0	0	0	0	0	0	0	0	0	0	0	0	0	0	0	0	0	0	0	0	0	0	0	0	0	0	0	0	0
Exc L6 FEZF2 FFAR4	0	0	0	0	0	0	0	0	0	0	0	0	0	0	0	0	0	0	0	0	0	0	0	0	0	0	0	0	0	0	0	0	0	0	0	0	0	0	0	0	0	0	0	0	0	0	0	0	0
Exc L5-6 FEZF2 IFNG-AS1	0	0	0	0	0	0	0	0	0	0	0	0	0	0	0	0	0	0	0	0	0	0	0	0	0	0	0	0	0	0	0	0	0	0	0	0	0	0	0	0	0	0	0	0	0	0	0	0	0
Exc L5-6 FEZF2 LPO	0	0	0	0	0	0	0	0	0	0	0	0	0	0	0	0	0	0	0	0	0	0	0	0	0	0	0	0	0	0	0	0	0	0	0	0	0	0	0	0	0	0	0	0	0	0	0	0	0
Exc L5 FEZF2 RNF144A-AS1	0	0	0	0	0	0	0	0	0	0	0	0	0	0	0	0	0	0	0	0	0	0	0	0	0	0	0	0	0	0	0	0	0	0	0	0	0	0	0	0	0	0	0	0	0	0	0	0	0
Exc L5 FEZF2 NREP-AS1	0	0	0	0	0	0	0	0	0	0	0	0	0	0	0	0	0	0	0	0	0	0	0	0	0	0	0	0	0	0	0	0	0	0	0	0	0	0	0	0	0	0	0	0	0	0	0	0	0
Exc L5 FEZF2 PKD2L1	0	0	0	0	0	0	0	0	0	0	0	0	0	0	0	0	0	0	0	0	0	0	0	0	0	0	0	0	0	0	0	0	0	0	0	0	0	0	0	0	0	0	0	0	0	0	0	0	0
OPC L1-6 PDGFRA COL20A1	0	0	0	0	0	0	0	0	0	0	0	0	0	0	0	0	0	0	0	0	0	0	0	0	0	0	0	0	0	0	0	0	0	0	0	0	0	0	0	0	0	0	0	0	0	0	0	0	0
Astro L1 FGFR3 SERPINI2	0	0	0	0	0	0	0	0	0	0	0	0	0	0	0	0	0	0	0	0	0	0	0	0	0	0	0	0	0	0	0	0	0	0	0	0	0	0	0	0	0	0	0	0	0	0	0	0	0
Astro L1-6 FGFR3 AQP1	0	0	0	0	0	0	0	0	0	0	0	0	0	0	0	0	0	0	0	0	0	0	0	0	0	0	0	0	0	0	0	0	0	0	0	0	0	0	0	0	0	0	0	0	0	0	0	0	0
Astro L1-6 FGFR3 PLCG1	0	0	0	0	0	0	0	0	0	0	0	0	0	0	0	0	0	0	0	0	0	0	0	0	0	0	0	0	0	0	0	0	0	0	0	0	0	0	0	0	0	0	0	0	0	0	0	0	0
Oligo L3-6 OPALIN ENPP6	0	0	0	0	0	0	0	0	0	0	0	0	0	0	0	0	0	0	0	0	0	0	0	0	0	0	0	0	0	0	0	0	0	0	0	0	0	0	0	0	0	0	0	0	0	0	0	0	0
Oligo L2-6 OPALIN FTH1P3	0	0	0	0	0	0	0	0	0	0	0	0	0	0	0	0	0	0	0	0	0	0	0	0	0	0	0	0	0	0	0	0	0	0	0	0	0	0	0	0	0	0	0	0	0	0	0	0	0
Oligo L5-6 OPALIN LDLRAP1	0	0	0	0	0	0	0	0	0	0	0	0	0	0	0	0	0	0	0	0	0	0	0	0	0	0	0	0	0	0	0	0	0	0	0	0	0	0	0	0	0	0	0	0	0	0	0	0	0
Endo L2-5 NOSTRIN SRGN	0	0	0	0	0	0	0	0	0	0	0	0	0	0	0	0	0	0	0	0	0	0	0	0	0	0	0	0	0	0	0	0	0	0	0	0	0	0	0	0	0	0	0	0	0	0	0	0	0
VLMC L1-5 PDGFRA COLEC12	0	0	0	0	0	0	0	0	0	0	0	0	0	0	0	0	0	0	0	0	0	0	0	0	0	0	0	0	0	0	0	0	0	0	0	0	0	0	0	0	0	0	0	0	0	0	0	0	0
Oligo L2-6 OPALIN MAP6D1	0	0	0	0	0	0	0	0	0	0	0	0	0	0	0	0	0	0	0	0	0	0	0	0	0	0	0	0	0	0	0	0	0	0	0	0	0	0	0	0	0	0	0	0	0	0	0	0	0
Micro L1-6 TYROBP CD74	0	0	0	0	0	0	0	0	0	0	0	0	0	0	0	0	0	0	0	0	0	0	0	0	0	0	0	0	0	0	0	0	0	0	0	0	0	0	0	0	0	0	0	0	0	0	0	0	0
[truncated: 67 more columns]

## Sheet: Marmoset_Mouse.confusion
#Rows are marmoset snRNA-Seq cluster labels, and columns are mouse RNA consensus cluster labels. The values indicate the level of correspondence, defined as the sum of the minimum proportion of samples in each cluster that overlapped within each integerated marmoset-mouse cluster.
	Lamp5 Pax6	Lamp5 Egln3_1	Lamp5 Egln3_2	Lamp5 Egln3_3	Lamp5 Pdlim5_1	Lamp5 Pdlim5_2	Lamp5 Slc35d3	Lamp5 Lhx6	Sncg Col14a1	Sncg Slc17a8	Sncg Calb1_1	Sncg Calb1_2	Sncg Npy2r	Vip Sncg	Vip Serpinf1_1	Vip Serpinf1_2	Vip Serpinf1_3	Vip Htr1f	Vip Gpc3	Vip C1ql1	Vip Mybpc1_2	Vip Mybpc1_1	Vip Chat_1	Vip Mybpc1_3	Vip Chat_2	Vip Igfbp6_1	Vip Igfbp6_2	Sst Chodl	Sst Penk	Sst Myh8_1	Sst Myh8_2	Sst Myh8_3	Sst Htr1a	Sst Etv1	Sst Pvalb Etv1	Sst Crhr2_1	Sst Crhr2_2	Sst Hpse	Sst Calb2	Sst Pappa	Sst Pvalb Calb2	Sst C1ql3_1	Sst C1ql3_2	Sst Tac2	Sst Th_1	Sst Th_2	Sst Th_3	Pvalb Gabrg1	Pvalb Egfem1
Inh PAX6 HMBOX1	0.41792	0.108553	0.104313	0.00840203	0.00438596	0.00438596	0.004	0	0	0	0.0117647	0	0.00438596	0.00438596	0	0	0	0	0	0	0	0	0	0	0	0	0	0	0	0	0	0	0	0	0	0	0	0	0	0	0	0	0	0	0	0	0	0	0
Inh GAD1 PCP4	0	0.846434	0.0700637	0.0211326	0	0	0	0	0.00925926	0	0	0	0.0656468	0.0647474	0	0	0	0.00309598	0	0.0105634	0.00619195	0	0	0	0	0.00540541	0.0131004	0	0	0	0	0	0	0	0	0	0	0	0	0	0	0	0	0	0	0	0	0	0
Inh LAMP5 COL5A2	0	0.0124224	0.0442695	0.104093	0.0932671	0.0413157	0.004	0	0	0	0	0	0	0.00621118	0.00621118	0.00621118	0.00621118	0.00621118	0.00621118	0.00621118	0.00309598	0	0	0	0.00621118	0.00540541	0	0	0	0	0	0	0	0	0	0	0	0	0	0	0	0	0	0	0	0	0	0	0
Inh LAMP5 TOX2	0	0	0.0533525	0.133955	0.541505	0.51417	0.004	0.0107527	0	0	0	0	0	0	0	0	0	0	0	0	0	0	0	0	0	0	0	0	0	0	0	0	0	0	0	0	0	0	0	0	0	0	0	0	0	0	0	0	0
Inh LAMP5 LOC108591196	0.00892857	0	0.0318471	0.033033	0.041033	0.514814	0.970967	0	0	0	0	0	0	0	0	0	0.146341	0	0	0	0	0	0	0	0	0	0	0	0	0	0	0	0	0	0	0	0	0	0	0	0	0	0	0	0	0	0	0	0
Inh LAMP5 WWP1	0.00892857	0	0	0.00803213	0.008	0.481781	0.894928	0	0	0	0	0	0	0.0246914	0.1	0.0444444	0.251414	0.105072	0.0349345	0.105072	0.00309598	0	0	0	0.0170455	0	0	0	0	0	0	0	0	0	0	0	0	0	0	0	0	0	0	0	0	0	0	0	0
Inh LAMP5 TRPC6	0	0.00357143	0.00714286	0.0107143	0.00714286	0.00357143	0	0.748842	0	0	0	0	0	0.00357143	0.00357143	0.00357143	0.00357143	0.00357143	0.00357143	0.00357143	0.00309598	0	0	0	0.00357143	0.00357143	0	0	0	0	0	0	0	0	0	0	0	0	0	0	0	0	0	0	0	0	0	0	0
Inh SNCG PLPPR1	0.00884956	0.0104167	0	0.00401606	0	0	0	0	0.75885	0.761062	0.79771	0.248266	0.238938	0.12881	0	0.00884956	0	0.00309598	0	0	0.00619195	0	0	0	0	0	0	0	0	0	0	0	0	0	0	0	0	0	0	0	0	0	0	0	0	0	0	0	0
Inh VIP CYP19A1	0	0.0104167	0	0.0160643	0.004	0	0	0	0.037037	0	0.411765	0.816327	0.781457	0.0740741	0.1	0.183673	0.183673	0.00619195	0.0131004	0	0	0.00793651	0.00309598	0	0	0	0.00694444	0	0	0	0	0	0	0	0	0	0	0	0	0	0	0	0	0	0	0	0.0142857	0.183673	0.0195122
Inh SNCG CNTN4	0	0.0104167	0	0.00401606	0	0	0	0	0.0462963	0	0.244898	0.244898	0.285714	0.102545	0	0	0	0.00309598	0	0.00352113	0.00619195	0	0	0.0204082	0	0	0.00694444	0	0	0	0	0	0	0	0	0	0	0	0	0	0	0	0	0	0	0	0	0	0
Inh PAX6 CDH4	0.114754	0.263661	0.133758	0.0160643	0	0	0	0	0.0584396	0.0491803	0.0491803	0.027027	0.218543	0.717264	0.0163934	0.0163934	0.0163934	0.0194894	0.0163934	0.0163934	0.00928793	0	0	0	0.0163934	0	0	0	0	0	0	0	0	0	0	0	0	0	0	0	0	0	0	0	0	0	0	0	0
Inh VIP VAT1L	0	0.00497512	0	0.0130073	0.004	0	0	0	0	0	0	0	0	0.0296665	0.716915	0.0716418	0.238806	0.260478	0.656217	0.462704	0.0216718	0.504975	0.196926	0.018047	0.0568182	0	0.00497512	0	0	0	0	0	0	0	0	0	0	0	0	0	0	0	0	0	0	0	0.00497512	0.00497512	0.00497512
Inh PAX6 ANKRD6	0.0431792	0.0268101	0.0163934	0.0160643	0.004	0	0	0	0.315574	0.148048	0.0655738	0.027027	0	0.0617284	0.1	0.668124	0.245902	0.00619195	0.0131004	0	0	0.00793651	0.00309598	0	0	0	0.00694444	0	0	0	0	0	0	0	0	0	0	0	0	0	0	0	0	0	0	0	0.0142857	0.245902	0.0195122
Inh VIP GPR149	0	0.00458716	0	0.0172064	0.004	0	0	0	0	0	0	0	0	0.165081	0.489908	0.0712538	0.151376	0.636351	0.42921	0.394334	0.345144	0.465924	0.196538	0.0176591	0.118224	0	0.00458716	0	0	0	0	0.00458716	0	0	0	0	0	0	0	0	0	0	0	0	0	0	0.00458716	0.00868552	0.00458716
Inh VIP LOC100397259	0	0.00392157	0	0.00392157	0.00392157	0	0	0	0	0	0	0	0	0.139724	0.0392157	0.0261438	0.00392157	0.533333	0.0392157	0.0564209	0.396285	0.110644	0.0383901	0.0130719	0.0921123	0	0.00392157	0	0	0	0	0	0	0	0	0	0	0	0	0	0	0	0	0	0	0	0.00392157	0.00392157	0.00392157
Inh VIP CIT	0	0	0	0.0401606	0	0	0	0	0	0	0	0	0	0.0246914	0.1	0.0444444	0.365854	0.4613	0.0393013	0.672535	0.0820433	0.0789474	0.0789474	0.0789474	0.0959928	0	0	0	0	0	0	0.0140845	0	0	0	0	0	0	0	0	0	0	0	0	0	0	0	0.00409836	0
Inh GAD1 NPSR1	0	0.0197625	0	0.0133619	0.004	0	0	0	0.0186051	0.00934579	0.00934579	0.00934579	0.0280374	0.0747664	0.00934579	0.00934579	0.00934579	0.0373253	0.00934579	0.0211268	0.551257	0.0359739	0.00309598	0	0.0280374	0	0.00694444	0	0	0	0	0	0	0	0.00934579	0	0	0	0	0	0	0	0	0	0	0	0.00934579	0.00934579	0.00934579
Inh VIP LOC108588071	0	0	0	0.037623	0	0	0	0	0	0	0	0	0	0.021978	0.288462	0.0277167	0.00549451	0.0591297	0.297195	0.292834	0.0766169	0.337912	0.2397	0.0766358	0.100212	0	0.00549451	0	0	0	0	0.0140845	0	0	0	0	0	0	0	0	0	0	0	0	0	0	0	0.00409836	0
Inh VIP FIGN	0	0	0	0.0321285	0	0	0	0	0	0	0	0	0	0	0	0	0	0.0154799	0.00436681	0.0457746	0.0997763	0.420635	0.795666	0.379102	0.689225	0	0	0	0	0	0	0.0140845	0	0	0	0	0	0	0	0	0	0	0	0	0	0	0	0.00409836	0
Inh VIP LOC108589153	0	0	0	0.0379089	0	0	0	0	0	0	0	0	0	0.00578035	0	0	0	0.0212602	0.0131004	0.0608565	0.13871	0.426415	0.80805	0.509539	0.728159	0.00578035	0.0127248	0	0	0	0	0.0140845	0	0	0	0	0	0	0	0	0	0	0	0	0	0	0	0.00409836	0
Inh SNCG LOC108587895	0	0	0	0.0359895	0	0	0	0	0	0	0	0	0	0.011583	0.003861	0.003861	0.003861	0.0270629	0.00822782	0.0608788	0.326763	0.100601	0.091134	0.596992	0.306752	0	0.00694444	0	0	0	0	0.0140845	0	0	0	0	0	0	0	0	0	0	0	0	0	0	0	0.00409836	0
Inh VIP LOC108588539	0	0	0	0.0356721	0	0	0	0	0	0	0	0	0	0.0196078	0.0196078	0.0196078	0.0196078	0.0350877	0.0283415	0.113159	0.0227038	0.0196078	0.0196078	0.0457516	0.0366533	0.205882	0.205882	0	0	0	0	0.0140845	0	0	0	0	0	0	0	0	0	0	0	0	0	0	0	0.00409836	0
Inh GAD1 LOC108589948	0	0.0913846	0.172308	0.188282	0.0203668	0.00404858	0	0	0.00436681	0	0	0	0.0176118	0.0210793	0.00436681	0.00436681	0.00436681	0.00746279	0.00873362	0.0915493	0.00873362	0.00873362	0.00746279	0.0348774	0.00436681	0.430025	0.441836	0	0	0	0	0	0	0	0	0	0	0	0	0	0	0	0	0	0	0	0.00436681	0.00436681	0.00436681
Inh VIP THSD7B	0	0.0104167	0	0.0240964	0.004	0	0	0	0	0	0	0	0	0.0123457	0.0888889	0.0888889	0.0888889	0.00619195	0.0174672	0.0739437	0	0.00793651	0.00309598	0.0261438	0	0.888889	0.895833	0	0	0	0	0	0	0	0	0	0	0	0	0	0	0	0	0	0	0	0.0142857	0.0888889	0.0195122
Inh SST MPP5	0	0.0104167	0	0.0160643	0.004	0	0	0	0	0	0	0	0	0.0123457	0.0208333	0.0208333	0.0208333	0.00619195	0.0131004	0	0	0.00793651	0.00309598	0	0	0	0.00694444	0.735264	0	0.005	0	0	0	0.0416667	0.168427	0.0466667	0	0.0416667	0.0966667	0.0416667	0.25	0.021164	0	0	0	0	0.0285714	0.0208333	0.0195122
Inh SST NPY	0	0	0	0	0	0	0	0	0	0	0	0	0	0	0	0	0	0	0	0	0	0	0	0	0	0	0	0.993902	0	0	0	0	0	0	0.028169	0	0	0	0	0	0	0	0	0	0	0	0	0	0
Inh SST VAPA	0	0	0	0	0	0	0	0	0	0	0	0	0	0	0	0	0	0	0	0	0	0	0	0	0	0	0	0	0.14433	0.924474	0.209846	0.0601371	0.0460526	0.854858	0.194403	0.0594737	0.0510526	0.0594737	0.0394737	0.0394737	0.0444737	0.021164	0	0.0217391	0	0	0.0142857	0	0.00487805
Inh SST AIM1	0	0	0	0	0	0	0	0	0	0	0	0	0	0	0	0	0	0	0	0	0	0	0	0	0	0	0	0	0.185567	0.354365	0.780241	0.663481	0.55409	0.329365	0.15493	0.0834921	0.153492	0.0279365	0	0.0634921	0.005	0.037037	0	0.0217391	0.0169492	0.047619	0	0	0.00487805
Inh SST PCSK5	0	0	0	0	0	0	0	0	0	0	0	0	0	0	0	0	0	0	0	0	0	0	0	0	0	0	0	0	0.0237154	0.0258103	0.16996	0.240383	0.607996	0.00790514	0.00790514	0.0916206	0.108715	0.312292	0.0129051	0.0862154	0.00790514	0.0316206	0	0.0217391	0.0237154	0.0237154	0.0158103	0	0
Inh PVALB SST LRRC6	0	0	0	0.00401606	0	0	0	0	0	0	0	0	0	0	0	0	0	0	0	0	0	0	0	0	0	0	0	0.00609756	0.185714	0.0292857	0.0142857	0.0212274	0.00714286	0.198901	0.671227	0.412143	0.005	0.477143	0.647857	0.569643	0.539286	0.021164	0	0	0.0169492	0.171429	0.0142857	0.0204918	0.2
Inh SST ABI3BP	0	0	0	0	0	0	0	0	0	0	0	0	0	0	0	0	0	0	0	0	0	0	0	0	0	0	0	0.0126765	0	0.005	0	0	0	0.184615	0.815697	0.405	0	0.47	0.758947	0.5625	0.802895	0.021164	0	0	0	0	0.0142857	0	0
Inh SST LTBP1	0	0	0	0	0	0	0	0	0	0	0	0	0	0	0	0	0	0	0	0	0	0	0	0	0	0	0	0	0.0953485	0.0634928	0.0746576	0.0850462	0.0287081	0.0526316	0.0526316	0.563923	0.867847	0.0439234	0.0239234	0.398923	0.0241388	0.0800992	0	0.0217391	0.0408726	0.0715425	0.0382092	0	0.00487805
Inh SST TMEFF2	0	0.00746269	0.00746269	0.00803213	0	0	0	0	0	0	0	0	0.00746269	0.00746269	0	0	0	0	0	0	0	0	0	0	0	0	0	0.0881871	0.0373134	0.0373881	0.0223881	0.0919697	0.0900115	0.207003	0.684885	0.452463	0.01	0.701343	0.634627	0.625	0.584701	0.0286267	0.00746269	0.00746269	0.0223881	0.0149254	0.0142857	0.00409836	0.0198034
Inh SST P4HA1	0	0	0	0	0	0	0	0	0	0	0	0	0	0	0	0	0	0	0	0	0	0	0	0	0	0	0	0	0.0412371	0.025	0.0172414	0.0602906	0.0193372	0.184615	0.687747	0.519051	0.0790514	0.703202	0.692747	0.704051	0.52	0.0582011	0	0	0.0169492	0.047619	0.0142857	0	0
Inh SST CBLN4	0	0	0	0	0	0	0	0	0	0	0	0	0	0	0	0	0	0	0	0	0	0	0	0	0	0	0	0.0100501	0	0.005	0	0	0	0.0158103	0.118354	0.0208103	0	0.0158103	0.0708103	0.0158103	0.49081	0.0158103	0	0	0	0	0.0142857	0	0
Inh SST KIRREL3	0	0	0	0	0	0	0	0	0	0	0	0	0	0	0	0	0	0	0	0	0	0	0	0	0	0	0	0.011503	0	0.01	0.00540541	0.00540541	0.00540541	0.00540541	0.123487	0.0158108	0.00540541	0.0108108	0.0604054	0.00540541	0.480405	0.00540541	0	0.00540541	0	0	0.00540541	0	0
Inh SST LOC103788660	0	0	0	0	0	0	0	0	0	0	0	0	0	0	0	0	0	0	0	0	0	0	0	0	0	0	0	0.0100501	0	0.005	0	0.00395257	0.00395257	0.184615	0.758671	0.408953	0	0.473953	0.715079	0.566453	0.855968	0.021164	0	0	0	0	0.0142857	0	0
Inh SST LOC108589054	0	0	0	0	0	0	0	0	0	0	0	0	0	0	0	0	0	0	0	0	0	0	0	0	0	0	0	0	0.0206186	0	0	0.084507	0	0	0	0.015	0.01	0	0	0	0	0.87416	0.609841	0.225225	0.513361	0.142857	0.242857	0	0.156098
Inh SST LOC108588801	0	0	0	0	0	0	0	0	0	0	0	0	0	0	0	0	0	0	0	0	0	0	0	0	0	0	0	0	0.0636293	0.0430108	0.0430108	0.103968	0	0.0376344	0.0376344	0.0203763	0.0203763	0	0	0.00537634	0.005	0.201826	0.658395	0.913978	0.675506	0.0483871	0.0430108	0	0.0478888
Inh SST LOC103788138	0	0	0	0	0	0	0	0	0	0	0	0	0	0	0	0	0	0	0	0	0	0	0	0	0	0	0	0	0.0824742	0.02	0.0172414	0.0422535	0	0	0	0.0990741	0.164074	0	0	0.0740741	0	0.142857	0.0740741	0	0.141871	0.359788	0.68836	0	0.0740741
Inh PVALB KLHL29	0	0	0	0	0	0	0	0	0	0	0	0	0	0	0	0	0	0	0	0	0	0	0	0	0	0	0	0	0	0	0	0	0	0	0	0	0	0	0	0	0	0.010582	0	0	0	0.285714	0.114286	0.282787	0.707317
Inh PVALB OTOGL	0	0	0	0	0	0	0	0	0	0	0	0	0	0	0	0	0	0	0	0	0	0	0	0	0	0	0	0	0	0	0	0	0	0	0	0	0	0	0	0	0	0	0	0	0	0	0	0.0163934	0.0097561
Inh PVALB C8H7orf62	0	0	0	0.00401606	0	0	0	0	0	0	0	0	0	0	0	0	0	0	0	0	0	0	0	0	0	0	0	0	0.097561	0.01	0	0	0	0	0	0.005	0.005	0	0	0	0	0.0187121	0.00813008	0	0.0250792	0.130081	0.0406504	0.0530121	0.173984
Inh PVALB GSTK1	0	0	0	0.00401606	0	0	0	0	0	0	0	0	0	0	0	0	0	0	0	0	0	0	0	0	0	0	0	0	0.139241	0.01	0	0	0	0	0.0140845	0	0	0	0	0	0	0.010582	0	0	0.0169492	0.151899	0.0126582	0.03315	0.200679
Inh PVALB LOC103789439	0	0	0	0	0	0	0	0	0	0	0	0	0	0	0	0	0	0	0	0	0	0	0	0	0	0	0	0	0	0	0	0	0	0	0	0	0	0	0	0	0	0	0	0	0	0	0	0.0163934	0.0487805
Inh PVALB SST EYS	0	0	0	0.00401606	0	0	0	0	0	0	0	0	0	0	0	0	0	0	0	0	0	0	0	0	0	0	0	0.00609756	0.162896	0.015	0	0	0	0.140271	0.222229	0.145271	0	0.140271	0.195271	0.140271	0.208145	0.021164	0	0	0.0169492	0.162896	0.0142857	0.00409836	0.160269
Inh PVALB ADAMTS3	0	0	0	0.00401606	0	0	0	0	0	0	0	0	0	0	0	0	0	0	0	0	0	0	0	0	0	0	0	0	0.00784314	0.00784314	0	0	0	0	0.0140845	0	0	0	0	0	0	0	0	0	0.00784314	0.00784314	0	0.0204918	0.0175992
Inh PVALB PCDH19	0	0	0	0	0	0	0	0	0	0	0	0	0	0	0	0	0	0	0	0	0	0	0	0	0	0	0	0.00609756	0	0.005	0	0	0	0.0131579	0.0263158	0.0181579	0	0.0131579	0.0263158	0.0131579	0.0263158	0.0131579	0	0	0	0	0.0131579	0	0
Inh PVALB LOC103790362	0	0	0	0	0	0	0	0	0	0	0	0	0	0	0	0	0	0	0	0	0	0	0	0	0	0	0	0	0	0	0	0	0	0	0	0	0	0	0	0	0	0	0	0	0	0	0	0.0163934	0.0097561
Inh PVALB OSBP2	0	0.00469484	0	0.00469484	0.004	0	0	0	0	0	0	0	0	0.00469484	0.00469484	0.00469484	0.00469484	0.00469484	0.00469484	0	0	0.00469484	0.00309598	0	0	0	0.00469484	0	0	0	0	0	0	0	0	0	0	0	0	0	0	0	0	0	0	0	0.00469484	0.0210883	0.0238406
Inh PVALB FAM19A4	0	0.00392157	0	0.00793763	0.00392157	0	0	0.00675676	0	0	0	0	0	0.00392157	0.00392157	0.00392157	0.00392157	0.00392157	0.00392157	0	0	0.00392157	0.00309598	0	0	0	0.00392157	0	0.0156863	0.0139216	0	0	0	0.00392157	0.00392157	0.00392157	0	0.00392157	0.00392157	0.00392157	0.00392157	0.00392157	0	0	0.0156863	0.0156863	0.00784314	0.00801993	0.0244859
Exc RORB NDST3	0	0	0	0	0	0	0	0	0	0	0	0	0	0	0	0	0	0	0	0	0	0	0	0	0	0	0	0	0	0	0	0	0	0	0	0	0	0	0	0	0	0	0	0	0	0	0	0	0
Exc THEMIS ANO3	0	0	0	0	0	0	0	0	0	0	0	0	0	0	0	0	0	0	0	0	0	0	0	0	0	0	0	0	0	0	0	0	0	0	0	0	0	0	0	0	0	0	0	0	0	0	0	0	0
Exc RORB KNL1	0	0	0	0	0	0	0	0	0	0	0	0	0	0	0	0	0	0	0	0	0	0	0	0	0	0	0	0	0	0	0	0	0	0	0	0	0	0	0	0	0	0	0	0	0	0	0	0	0
Exc RORB LOC108588466	0	0	0	0	0	0	0	0	0	0	0	0	0	0	0	0	0	0	0	0	0	0	0	0	0	0	0	0	0	0	0	0	0	0	0	0	0	0	0	0	0	0	0	0	0	0	0	0	0
Exc RORB SERPINE2	0	0	0	0	0	0	0	0	0	0	0	0	0	0	0	0	0	0	0	0	0	0	0	0	0	0	0	0	0	0	0	0	0	0	0	0	0	0	0	0	0	0	0	0	0	0	0	0	0
Exc RORB ACTA2	0	0	0	0	0	0	0	0	0	0	0	0	0	0	0	0	0	0	0	0	0	0	0	0	0	0	0	0	0	0	0	0	0	0	0	0	0	0	0	0	0	0	0	0	0	0	0	0	0
Exc RORB ANKRD27	0	0	0	0	0	0	0	0	0	0	0	0	0	0	0	0	0	0	0	0	0	0	0	0	0	0	0	0	0	0	0	0	0	0	0	0	0	0	0	0	0	0	0	0	0	0	0	0	0
Exc RORB LOC108593203	0	0	0	0	0	0	0	0	0	0	0	0	0	0	0	0	0	0	0	0	0	0	0	0	0	0	0	0	0	0	0	0	0	0	0	0	0	0	0	0	0	0	0	0	0	0	0	0	0
Exc RORB CAV3	0	0	0	0	0	0	0	0	0	0	0	0	0	0	0	0	0	0	0	0	0	0	0	0	0	0	0	0	0	0	0	0	0	0	0	0	0	0	0	0	0	0	0	0	0	0	0	0	0
Exc RORB USH1C	0	0	0	0	0	0	0	0	0	0	0	0	0	0	0	0	0	0	0	0	0	0	0	0	0	0	0	0	0	0	0	0	0	0	0	0	0	0	0	0	0	0	0	0	0	0	0	0	0
Exc RORB CHGA	0	0	0	0	0	0	0	0	0	0	0	0	0	0	0	0	0	0	0	0	0	0	0	0	0	0	0	0	0	0	0	0	0	0	0	0	0	0	0	0	0	0	0	0	0	0	0	0	0
Exc RORB HACL1	0	0	0	0	0	0	0	0	0	0	0	0	0	0	0	0	0	0	0	0	0	0	0	0	0	0	0	0	0	0	0	0	0	0	0	0	0	0	0	0	0	0	0	0	0	0	0	0	0
Exc RORB PPA2	0	0	0	0	0	0	0	0	0	0	0	0	0	0	0	0	0	0	0	0	0	0	0	0	0	0	0	0	0	0	0	0	0	0	0	0	0	0	0	0	0	0	0	0	0	0	0	0	0
Exc THEMIS COBL	0	0	0	0	0	0	0	0	0	0	0	0	0	0	0	0	0	0	0	0	0	0	0	0	0	0	0	0	0	0	0	0	0	0	0	0	0	0	0	0	0	0	0	0	0	0	0	0	0
Exc THEMIS KCTD16	0	0	0	0	0	0	0	0	0	0	0	0	0	0	0	0	0	0	0	0	0	0	0	0	0	0	0	0	0	0	0	0	0	0	0	0	0	0	0	0	0	0	0	0	0	0	0	0	0
Exc THEMIS NTNG2	0	0	0	0	0	0	0	0	0	0	0	0	0	0	0	0	0	0	0	0	0	0	0	0	0	0	0	0	0	0	0	0	0	0	0	0	0	0	0	0	0	0	0	0	0	0	0	0	0
Exc FEZF2 PIEZO2	0	0	0	0	0	0	0	0	0	0	0	0	0	0	0	0	0	0	0	0	0	0	0	0	0	0	0	0	0	0	0	0	0	0	0	0	0	0	0	0	0	0	0	0	0	0	0	0	0
Exc THEMIS ARL13B	0	0	0	0	0	0	0	0	0	0	0	0	0	0	0	0	0	0	0	0	0	0	0	0	0	0	0	0	0	0	0	0	0	0	0	0	0	0	0	0	0	0	0	0	0	0	0	0	0
Exc FEZF2 PDZRN4	0	0	0	0	0	0	0	0	0	0	0	0	0	0	0	0	0	0	0	0	0	0	0	0	0	0	0	0	0	0	0	0	0	0	0	0	0	0	0	0	0	0	0	0	0	0	0	0	0
Exc RORB SLC38A11	0	0	0	0	0	0	0	0	0	0	0	0	0	0	0	0	0	0	0	0	0	0	0	0	0	0	0	0	0	0	0	0	0	0	0	0	0	0	0	0	0	0	0	0	0	0	0	0	0
Exc FEZF2 NRP1	0	0	0	0	0	0	0	0	0	0	0	0	0	0	0	0	0	0	0	0	0	0	0	0	0	0	0	0	0	0	0	0	0	0	0	0	0	0	0	0	0	0	0	0	0	0	0	0	0
Exc FEZF2 RGS4	0	0	0	0	0	0	0	0	0	0	0	0	0	0	0	0	0	0	0	0	0	0	0	0	0	0	0	0	0	0	0	0	0	0	0	0	0	0	0	0	0	0	0	0	0	0	0	0	0
Exc FEZF2 ARSJ	0	0	0	0	0	0	0	0	0	0	0	0	0	0	0	0	0	0	0	0	0	0	0	0	0	0	0	0	0	0	0	0	0	0	0	0	0	0	0	0	0	0	0	0	0	0	0	0	0
Exc FEZF2 CRYM	0	0	0	0	0	0	0	0	0	0	0	0	0	0	0	0	0	0	0	0	0	0	0	0	0	0	0	0	0	0	0	0	0	0	0	0	0	0	0	0	0	0	0	0	0	0	0	0	0
Inh PAX6 MEIS2	0.0267857	0.0104167	0	0.0160643	0.004	0	0	0	0.166667	0.0824742	0	0	0	0.0123457	0.1	0.677778	0.487805	0.00619195	0.0131004	0	0	0.00793651	0.00309598	0	0	0	0.00694444	0	0	0	0	0	0	0	0	0	0	0	0	0	0	0	0	0	0	0	0.0142857	0.709016	0.0195122
OPC PDGFRA VCAN	0	0	0	0	0	0	0	0	0	0	0	0	0	0	0	0	0	0	0	0	0	0	0	0	0	0	0	0	0	0	0	0	0	0	0	0	0	0	0	0	0	0	0	0	0	0	0	0	0
Astro FGFR3 GFAP	0	0	0	0	0	0	0	0	0	0	0	0	0	0	0	0	0	0	0	0	0	0	0	0	0	0	0	0	0	0	0	0	0	0	0	0	0	0	0	0	0	0	0	0	0	0	0	0	0
Astro FGFR3 EPHB1	0	0	0	0	0	0	0	0	0	0	0	0	0	0	0	0	0	0	0	0	0	0	0	0	0	0	0	0	0	0	0	0	0	0	0	0	0	0	0	0	0	0	0	0	0	0	0	0	0
Astro FGFR3 NWD1	0	0	0	0	0	0	0	0	0	0	0	0	0	0	0	0	0	0	0	0	0	0	0	0	0	0	0	0	0	0	0	0	0	0	0	0	0	0	0	0	0	0	0	0	0	0	0	0	0
Astro FGFR3 RCN2	0	0	0	0	0	0	0	0	0	0	0	0	0	0	0	0	0	0	0	0	0	0	0	0	0	0	0	0	0	0	0	0	0	0	0	0	0	0	0	0	0	0	0	0	0	0	0	0	0
Oligo OPALIN MOBP	0	0	0	0	0	0	0	0	0	0	0	0	0	0	0	0	0	0	0	0	0	0	0	0	0	0	0	0	0	0	0	0	0	0	0	0	0	0	0	0	0	0	0	0	0	0	0	0	0
Oligo OPALIN LOC103790018	0	0	0	0	0	0	0	0	0	0	0	0	0	0	0	0	0	0	0	0	0	0	0	0	0	0	0	0	0	0	0	0	0	0	0	0	0	0	0	0	0	0	0	0	0	0	0	0	0
Endo NOSTRIN CXCL12	0	0	0	0	0	0	0	0	0	0	0	0	0	0	0	0	0	0	0	0	0	0	0	0	0	0	0	0	0	0	0	0	0	0	0	0	0	0	0	0	0	0	0	0	0	0	0	0	0
Endo NOSTRIN IL1R1	0	0	0	0	0	0	0	0	0	0	0	0	0	0	0	0	0	0	0	0	0	0	0	0	0	0	0	0	0	0	0	0	0	0	0	0	0	0	0	0	0	0	0	0	0	0	0	0	0
Glia SLC1A3 FBLN5	0	0	0	0	0	0	0	0	0	0	0	0	0	0	0	0	0	0	0	0	0	0	0	0	0	0	0	0	0	0	0	0	0	0	0	0	0	0	0	0	0	0	0	0	0	0	0	0	0
VLMC PDGFRA C7	0	0	0	0	0	0	0	0	0	0	0	0	0	0	0	0	0	0	0	0	0	0	0	0	0	0	0	0	0	0	0	0	0	0	0	0	0	0	0	0	0	0	0	0	0	0	0	0	0
VLMC SLC1A3 SLC47A1	0	0	0	0	0	0	0	0	0	0	0	0	0	0	0	0	0	0	0	0	0	0	0	0	0	0	0	0	0	0	0	0	0	0	0	0	0	0	0	0	0	0	0	0	0	0	0	0	0
Oligo SLC1A3 LOC103793418	0	0	0	0	0	0	0	0	0	0	0	0	0	0	0	0	0	0	0	0	0	0	0	0	0	0	0	0	0	0	0	0	0	0	0	0	0	0	0	0	0	0	0	0	0	0	0	0	0
VLMC SLC1A3 CEMIP	0	0	0	0	0	0	0	0	0	0	0	0	0	0	0	0	0	0	0	0	0	0	0	0	0	0	0	0	0	0	0	0	0	0	0	0	0	0	0	0	0	0	0	0	0	0	0	0	0
VLMC SLC1A3 SLC13A3	0	0	0	0	0	0	0	0	0	0	0	0	0	0	0	0	0	0	0	0	0	0	0	0	0	0	0	0	0	0	0	0	0	0	0	0	0	0	0	0	0	0	0	0	0	0	0	0	0
Peri SLC1A3 CHST3	0	0	0	0	0	0	0	0	0	0	0	0	0	0	0	0	0	0	0	0	0	0	0	0	0	0	0	0	0	0	0	0	0	0	0	0	0	0	0	0	0	0	0	0	0	0	0	0	0
Peri SLC1A3 EPSTI1	0	0	0	0	0	0	0	0	0	0	0	0	0	0	0	0	0	0	0	0	0	0	0	0	0	0	0	0	0	0	0	0	0	0	0	0	0	0	0	0	0	0	0	0	0	0	0	0	0
Micro TYROBP LOC103788313	0	0	0	0	0	0	0	0	0	0	0	0	0	0	0	0	0	0	0	0	0	0	0	0	0	0	0	0	0	0	0	0	0	0	0	0	0	0	0	0	0	0	0	0	0	0	0	0	0
[truncated: 67 more columns]
