# Supplementary material for: A multimodal cell census and atlas of the mammalian primary motor cortex
Source: Nature. 2021 Oct 6;598(7879):86–102. doi: 10.1038/s41586-021-03950-0 (PMC8494634; doi:10.1038/s41586-021-03950-0)
Supplement: Supplementary file 3 — Cell type nomenclature. [file 41586_2021_3950_MOESM3_ESM.xlsx]

## Sheet: taxonomy ids
taxonomy id	taxonomy description	reference citation	reference DOI
CCN201912131	Human M1 transcriptomics taxonomy	(Bakken et al., 2020)	10.1101/2020.03.31.016972
CCN201912132	Marmoset M1 taxonomy using 10X data	(Bakken et al., 2020)	10.1101/2020.03.31.016972
CCN202002011	Mouse multimodal taxonomy (RNA-seq, ATAC-seq, DNAm) using SCF algorithm	(Yao et al., 2020)	10.1101/2020.02.29.970558
CCN202002012	Mouse multimodal taxonomy (RNA-seq, ATAC-seq, DNAm) using LIGER algorithm	(Yao et al., 2020)	10.1101/2020.02.29.970558
CCN202002013	Mouse MOp BICCN taxonomy using multiple RNA-Seq datasets	(Yao et al., 2020)	10.1101/2020.02.29.970558
CCN202002270	Cross species (integrated) transcriptomics taxonomy	(Bakken et al., 2020)	10.1101/2020.03.31.016972
CCN202002271	Macaque transcriptomics taxonomy, layer 5/6 only	(Bakken et al., 2020)	10.1101/2020.03.31.016972
CCN202002272	Human DNA methylation taxonomy	(Bakken et al., 2020)	10.1101/2020.03.31.016972
CCN202002273	Human ATAC-seq taxonomy	(Bakken et al., 2020)	10.1101/2020.03.31.016972
CCN202002274	Marmoset DNA methylation taxonomy	(Bakken et al., 2020)	10.1101/2020.03.31.016972
CCN202002275	Marmoset ATAC-seq taxonomy	(Bakken et al., 2020)	10.1101/2020.03.31.016972
CCN202002276	Mouse DNA methylation taxonomy	(Yao et al., 2020)	10.1101/2020.02.29.970558
CCN202002277	Mouse ATAC-seq taxonomy	(Yao et al., 2020)	10.1101/2020.02.29.970558
CCN202103210	Mouse MERFISH taxonomy	(M. Zhang et al., 2020)	10.1101/2020.06.04.105700
CCN202103220	Mouse Epi-Retro-Seq taxonomy	(Z. Zhang et al., 2020)	10.1101/2020.04.01.019612
N/A	Morphology and electrophysiology annotations from patch-seq experiments	(Scala, et al 2020)	10.1101/2020.02.03.929158

## Sheet: aligned aliases
aligned aliases	aligned alias description	Interlex	CCN201912131	CCN201912132	CCN202002011	CCN202002012	CCN202002013	CCN202002270	CCN202002271	CCN202002272	CCN202002273	CCN202002274	CCN202002275	CCN202002276	CCN202002277	CCN202103210	CCN202103220
Lamp5	CGE/PoA-derived GABAergic subclass typically expressing Lamp5	ILX:0770149	RNAseq 001-008, 014-015	RNAseq 02-07	SCF 45-48	LIGER 51-56	RNAseq 001-008	Integrated 01-04, 07		DNAm 01-03	ATACseq 01, 03	DNAm 01-03	ATACseq 01	DNAm 01-04	ATACseq 01-03	MERFISH 01-08
Lamp5 Lhx6	A distinct Lamp5 type also expressing the MGE marker Lhx6		RNAseq 005-006	RNAseq 04	SCF 48	LIGER 51	RNAseq 008	Integrated 04				DNAm 02			ATACseq 04	MERFISH 07
Sncg	CGE/PoA-derived GABAergic subclass typically expressing Sncg in mouse	ILX:0770150	RNAseq 009-013, 016-018	RNAseq 08-14	SCF 49-50	LIGER 49-50	RNAseq 009-014	Integrated 05-06, 08-09		DNAm 04-05	ATACseq 02, 04	DNAm 04-05	ATACseq 02	DNAm 05	ATACseq 05	MERFISH 10-11
Vip	CGE/PoA-derived GABAergic subclass typically expressing Vip	ILX:0770151	RNAseq 019-039	RNAseq 15-25	SCF 51-56	LIGER 40-48	RNAseq 015-027	Integrated 10-13		DNAm 06-11	ATACseq 05-07	DNAm 06-09	ATACseq 03	DNAm 06-08	ATACseq 06-09	MERFISH 09, 12-21
Sst	MGE-derived GABAergic subclass typically expressing Sst	ILX:0770152	RNAseq 041-058	RNAseq 27-40, 47	SCF 39-44	LIGER 31-39	RNAseq 028-047	Integrated 14-21		DNAm 12-14	ATACseq 09-13	DNAm 10-12	ATACseq 04	DNAm 10-15	ATACseq 11-13	MERFISH 22-30
Sst Chodl	Distinct Sst type expressing Chodl in mouse; the only reported long-range projecting GABAergic type	ILX:0770153	RNAseq 040	RNAseq 01	SCF 44	LIGER 39	RNAseq 028	Integrated 14			ATACseq 08			DNAm 09	ATACseq 10	MERFISH 22
Pvalb	MGE-derived GABAergic subclass typically expressing Pvalb; includes basket and chandelier cells	ILX:0770154	RNAseq 059-072	RNAseq 41-46, 48-52	SCF 35-38	LIGER 25-30	RNAseq 048-057	Integrated 22-24		DNAm 15-17	ATACseq 14-18	DNAm 13-16	ATACseq 05-06	DNAm 16-19	ATACseq 14-16	MERFISH 31-42
Chandelier	A morphologically-defined set of Pvalb cells that also has distinct gene expression		RNAseq 072	RNAseq 52	SCF 38	LIGER 30	RNAseq 056-057	Integrated 24		DNAm 17	ATACseq 18	DNAm 16	ATACseq 06	DNAm 19	ATACseq 16	MERFISH 41-42
Meis2	A very distinct GABAergic subclass expressing the gene Meis2 in mouse	ILX:0770155		RNAseq 26			RNAseq 089-090
L2/3 IT	Layer 2/3 intratelencephalic-projecting	ILX:0770156	RNAseq 073-081	RNAseq 53-56	SCF 01-05	LIGER 01-05	RNAseq 058-060	Integrated 25		DNAm 18	ATACseq 19-25	DNAm 18	ATACseq 07-08	DNAm 20	ATACseq 17	MERFISH 43-47	EpiRetroSeq 01
L4/5 IT	Layer 4/5 intratelencephalic-projecting	ILX:0770174			SCF 06-08	LIGER 06-08	RNAseq 061-062							DNAm 21-22	ATACseq 18	MERFISH 48-54	EpiRetroSeq 02
L5 IT	Layer 5 intratelencephalic-projecting	ILX:0770157	RNAseq 081-092	RNAseq 57-58, 61-68	SCF 09-11	LIGER 09-10	RNAseq 063-066	Integrated 28-30	RNAseq 003-005	DNAm 20, 22	ATACseq 26-28	DNAm 20-24	ATACseq 10-14	DNAm 23, 25	ATACseq 19-20	MERFISH 55-58	EpiRetroSeq 03
L6 IT	Layer 6 intratelencephalic-projecting	ILX:0770158	RNAseq 093-095	RNAseq 59-60	SCF 12	LIGER 11	RNAseq 067-068	Integrated 26-27, 31	RNAseq 006	DNAm 21	ATACseq 29	DNAm 19	ATACseq 09	DNAm 24, 26	ATACseq 21	MERFISH 59-61	EpiRetroSeq 04
L6 IT Car3	Layer 6 intratelencephalic-projecting, Car3-expressing	ILX:0770159	RNAseq 096	RNAseq 75	SCF 13		RNAseq 069		RNAseq 007	DNAm 23	ATACseq 30	DNAm 29	ATACseq 18	DNAm 27		MERFISH 62
L5 ET	Layer 5 extratelencephalic-projecting; also known as CF (corticofugal), PT (pyramidal tract), or SC (subcortical)	ILX:0770160	RNAseq 109-111	RNAseq 69-71	SCF 14-16	LIGER 12-15	RNAseq 070-073	Integrated 32-33	RNAseq 001-002	DNAm 26	ATACseq 34	DNAm 25	ATACseq 15	DNAm 28	ATACseq 22	MERFISH 63-67	EpiRetroSeq 05
L6 CT	Layer 6 corticothalamic	ILX:0770162	RNAseq 097-102	RNAseq 72-73	SCF 17-25	LIGER 16-21	RNAseq 074-080	Integrated 34-35	RNAseq 008	DNAm 24	ATACseq 31	DNAm 26-27	ATACseq 16	DNAm 29-33	ATACseq 24	MERFISH 68-76	EpiRetroSeq 06
L6b	Layer 6b neurons	ILX:0770163	RNAseq 103-108	RNAseq 74	SCF 30-34	LIGER 22	RNAseq 081-085	Integrated 36	RNAseq 009-010	DNAm 25	ATACseq 33	DNAm 28	ATACseq 17	DNAm 34		MERFISH 77-79	EpiRetroSeq 07
L5/6 NP	Layer 5/6 near-projecting	ILX:0770161	RNAseq 112-116	RNAseq 76	SCF 26-29	LIGER 23-24	RNAseq 086-088	Integrated 37	RNAseq 011-013	DNAm 27	ATACseq 35	DNAm 30	ATACseq 19	DNAm 35	ATACseq 23	MERFISH 80-81	EpiRetroSeq 08
Astrocyte	Astrocytes (often abbreviated "Astro")	ILX:0770141	RNAseq 122-124	RNAseq 79-82		LIGER 57-59	RNAseq 092-094	Integrated 39-40		DNAm 29	ATACseq 39-40		ATACseq 22	DNAm 37	ATACseq 26	MERFISH 82-84
Oligodendrocyte	Oligodendrocytes (often abbreviated "Oligo")	ILX:0770140	RNAseq 117, 119-121	RNAseq 77, 83-84		LIGER 61-64	RNAseq 095-102	Integrated 41-42					ATACseq 20	DNAm 38	ATACseq 27	MERFISH 86-88
OPC	Oligodendrocyte progenitor cells	ILX:0770139	RNAseq 118	RNAseq 78		LIGER 60	RNAseq 091	Integrated 38			ATACseq 36		ATACseq 21	DNAm 36	ATACseq 25	MERFISH 85
Oligodendrocyte-OPC	Non-neuronal cells including oligodendrocytes and OPCs		RNAseq 116-120	RNAseq 77-78, 83-84			RNAseq 091,095-102	Integrated 38, 41-42		DNAm 28			ATACseq 20-21	DNAm 36, 38	ATACseq 25, 27	MERFISH 85-88
Endothelial	Endothelial cells (often abbreviated “Endo”)	ILX:0770142	RNAseq 125	RNAseq 85-87		LIGER 65	RNAseq 103	Integrated 43							ATACseq 28	MERFISH 89
VLMC	Vascular leptomeningeal cells	ILX:0770143	RNAseq 126	RNAseq 90-93		LIGER 66-68	RNAseq 104-110	Integrated 44						DNAm 43	ATACseq 29	MERFISH 90
SMC	Smooth muscle cells	ILX:0770144				LIGER 69	RNAseq 111							DNAm 41		MERFISH 91
Pericyte	Pericytes (often abbreviated “Peri”)	ILX:0770145		RNAseq 88-89			RNAseq 112									MERFISH 92
Microglia	Microglia (often abbreviated “Micro”)	ILX:0770146				LIGER 70	RNAseq 113									MERFISH 93-94
PVM	Perivascular myeloid cells	ILX:0770147				LIGER 71	RNAseq 114-116									MERFISH 95
Microglia-PVM	Immune cells including microglia and/or PVM cells		RNAseq 127	RNAseq 94			RNAseq 113-116	Integrated 45		DNAm 31	ATACseq 42			DNAm 42	ATACseq 31	MERFISH 93-95
Non-neuronal	Non-neuronal cells of neuroectoderm origin (sometimes called “glia”)	ILX:0770187	RNAseq 117-124	RNAseq 77-84		LIGER 57-64	RNAseq 091-102	Integrated 38-42		DNAm 28-29	ATACseq 36-40		ATACseq 20-22	DNAm 36-38	ATACseq 25-27	MERFISH 82-88
Neuronal: GABAergic	Neurons that use GABA as a neurotransmitter and which exert an inhibitory post-synaptic effect	ILX:0770098	RNAseq 001-072	RNAseq 01-52	SCF 35-56	LIGER 25-56	RNAseq 001-057, 089-090	Integrated 01-24		DNAm 01-17	ATACseq 01-18	DNAm 01-16	ATACseq 01-06	DNAm 01-19	ATACseq 01-16	MERFISH 01-42	EpiRetroSeq 10
Neuronal: Glutamatergic	Neurons that use glutamate as a neurotransmitter and exert an excitatory post-synaptic effect	ILX:0770097	RNAseq 073-116	RNAseq 53-76	SCF 01-34	LIGER 01-24	RNAseq 058-088	Integrated 25-37	RNAseq 001-013	DNAm 18-27	ATACseq 19-35	DNAm 17-30	ATACseq 07-19	DNAm 20-35	ATACseq 17-24	MERFISH 43-81	EpiRetroSeq 01-09, 12-17
Non-neural	Cells of mesoderm, neural crest or yolk sac origin (sometimes called "glia")	ILX:0770187	RNAseq 125-127	RNAseq 85-94		LIGER 65-71	RNAseq 103-116	Integrated 43-45		DNAm 30-31	ATACseq 41-42		ATACseq 23	DNAm 39-43	ATACseq 28-31	MERFISH 89-95
CGE/PoA	GABAergic neurons presumably originating in the caudal ganglionic eminence and/or preoptic area		RNAseq 001-039	RNAseq 02-26	SCF 45-56	LIGER 25-39	RNAseq 001-027, 089-090	Integrated 01-13		DNAm 01-11	ATACseq 01-07	DNAm 01-09	ATACseq 01-03	DNAm 01-08	ATACseq 01-09	MERFISH 01-21
MGE	GABAergic neurons presumably originating in the medial ganglionic eminence		RNAseq 040-072	RNAseq 01, 27-52	SCF 35-44	LIGER 40-56	RNAseq 028-057	Integrated 14-24		DNAm 12-17	ATACseq 08-18	DNAm 10-16	ATACseq 04-06	DNAm 09-19	ATACseq 10-16	MERFISH 22-42
IT projecting	IT projecting glutamateric neurons including L2/3 IT, L4/5 IT, L5 IT, L6 IT, and L6 IT Car3		RNAseq 073-096	RNAseq 53-68, 75	SCF 01-13	LIGER 01-11	RNAseq 058-069	Integrated 25-31	RNAseq 003-007	DNAm 18-23	ATACseq 19-30	DNAm 17-24, 29	ATACseq 07-14, 18	DNAm 20-27	ATACseq 17-21	MERFISH 43-61	EpiRetroSeq 01-04, 09
Non-IT projecting	Non-IT projecting glutamateric neurons including L5 ET, L5 CT, L6b, and L5/6 NP		RNAseq 097-116	RNAseq 69-76	SCF 14-34	LIGER 12-24	RNAseq 070-088	Integrated 32-37	RNAseq 001-002, 008-013	DNAm 24-27	ATACseq 31-35	DNAm 25-28, 30	ATACseq 15-17, 19	DNAm 28-35	ATACseq 22-24	MERFISH 62-81	EpiRetroSeq 05-08, 12-17

## Sheet: cell set nomenclature
cell set preferred alias	cell set label	cell set accession	cell set aligned alias	cell set additional alias	cell set alias assignee	cell set alias citation	cell set structure	cell set ontology tag	species	modality	taxonomy id	taxonomy description
Lamp5 Pax6	RNAseq 001	CS202002013_1		Lamp5_4	Zizhen Yao|Nikolas Jorstad	10.1101/2020.02.29.970558|10.1101/2020.03.31.016972	primary motor cortex	UBERON:0001384	Mouse	RNAseq	CCN202002013	Mouse MOp BICCN taxonomy using multiple RNA-Seq datasets
Lamp5 Egln3_1	RNAseq 002	CS202002013_2		Sncg_4|Alpha7 cell	Zizhen Yao|Nikolas Jorstad|Federico Scala	10.1101/2020.02.29.970558|10.1101/2020.03.31.016972|10.1101/2020.02.03.929158	primary motor cortex	UBERON:0001384	Mouse	RNAseq	CCN202002013	Mouse MOp BICCN taxonomy using multiple RNA-Seq datasets
Lamp5 Egln3_2	RNAseq 003	CS202002013_3		Canopy cell	Zizhen Yao|Federico Scala	10.1101/2020.02.29.970558|10.1101/2020.02.03.929158	primary motor cortex	UBERON:0001384	Mouse	RNAseq	CCN202002013	Mouse MOp BICCN taxonomy using multiple RNA-Seq datasets
Lamp5 Egln3_3	RNAseq 004	CS202002013_4			Zizhen Yao	10.1101/2020.02.29.970558	primary motor cortex	UBERON:0001384	Mouse	RNAseq	CCN202002013	Mouse MOp BICCN taxonomy using multiple RNA-Seq datasets
Lamp5 Pdlim5_1	RNAseq 005	CS202002013_5		Lamp5_1	Zizhen Yao|Nikolas Jorstad	10.1101/2020.02.29.970558|10.1101/2020.03.31.016972	primary motor cortex	UBERON:0001384	Mouse	RNAseq	CCN202002013	Mouse MOp BICCN taxonomy using multiple RNA-Seq datasets
Lamp5 Pdlim5_2	RNAseq 006	CS202002013_6			Zizhen Yao	10.1101/2020.02.29.970558	primary motor cortex	UBERON:0001384	Mouse	RNAseq	CCN202002013	Mouse MOp BICCN taxonomy using multiple RNA-Seq datasets
Lamp5 Slc35d3	RNAseq 007	CS202002013_7			Zizhen Yao	10.1101/2020.02.29.970558	primary motor cortex	UBERON:0001384	Mouse	RNAseq	CCN202002013	Mouse MOp BICCN taxonomy using multiple RNA-Seq datasets
Lamp5 Lhx6	RNAseq 008	CS202002013_8	Lamp5 Lhx6	Lamp5_3|L5/6 neurogliaform cell	Zizhen Yao||Nikolas Jorstad|Federico Scala	10.1101/2020.02.29.970558||10.1101/2020.03.31.016972|10.1101/2020.02.03.929158	primary motor cortex	UBERON:0001384	Mouse	RNAseq	CCN202002013	Mouse MOp BICCN taxonomy using multiple RNA-Seq datasets
Sncg Col14a1	RNAseq 009	CS202002013_9			Zizhen Yao	10.1101/2020.02.29.970558	primary motor cortex	UBERON:0001384	Mouse	RNAseq	CCN202002013	Mouse MOp BICCN taxonomy using multiple RNA-Seq datasets
Sncg Slc17a8	RNAseq 010	CS202002013_10			Zizhen Yao	10.1101/2020.02.29.970558	primary motor cortex	UBERON:0001384	Mouse	RNAseq	CCN202002013	Mouse MOp BICCN taxonomy using multiple RNA-Seq datasets
Sncg Calb1_1	RNAseq 011	CS202002013_11			Zizhen Yao	10.1101/2020.02.29.970558	primary motor cortex	UBERON:0001384	Mouse	RNAseq	CCN202002013	Mouse MOp BICCN taxonomy using multiple RNA-Seq datasets
Sncg Calb1_2	RNAseq 012	CS202002013_12			Zizhen Yao	10.1101/2020.02.29.970558	primary motor cortex	UBERON:0001384	Mouse	RNAseq	CCN202002013	Mouse MOp BICCN taxonomy using multiple RNA-Seq datasets
Sncg Npy2r	RNAseq 013	CS202002013_13			Zizhen Yao	10.1101/2020.02.29.970558	primary motor cortex	UBERON:0001384	Mouse	RNAseq	CCN202002013	Mouse MOp BICCN taxonomy using multiple RNA-Seq datasets
Vip Sncg	RNAseq 014	CS202002013_14		Small CCK basket cell	Zizhen Yao|Federico Scala	10.1101/2020.02.29.970558|10.1101/2020.02.03.929158	primary motor cortex	UBERON:0001384	Mouse	RNAseq	CCN202002013	Mouse MOp BICCN taxonomy using multiple RNA-Seq datasets
Vip Serpinf1_1	RNAseq 015	CS202002013_15			Zizhen Yao	10.1101/2020.02.29.970558	primary motor cortex	UBERON:0001384	Mouse	RNAseq	CCN202002013	Mouse MOp BICCN taxonomy using multiple RNA-Seq datasets
Vip Serpinf1_2	RNAseq 016	CS202002013_16			Zizhen Yao	10.1101/2020.02.29.970558	primary motor cortex	UBERON:0001384	Mouse	RNAseq	CCN202002013	Mouse MOp BICCN taxonomy using multiple RNA-Seq datasets
Vip Serpinf1_3	RNAseq 017	CS202002013_17			Zizhen Yao	10.1101/2020.02.29.970558	primary motor cortex	UBERON:0001384	Mouse	RNAseq	CCN202002013	Mouse MOp BICCN taxonomy using multiple RNA-Seq datasets
Vip Htr1f	RNAseq 018	CS202002013_18			Zizhen Yao	10.1101/2020.02.29.970558	primary motor cortex	UBERON:0001384	Mouse	RNAseq	CCN202002013	Mouse MOp BICCN taxonomy using multiple RNA-Seq datasets
Vip Gpc3	RNAseq 019	CS202002013_19			Zizhen Yao	10.1101/2020.02.29.970558	primary motor cortex	UBERON:0001384	Mouse	RNAseq	CCN202002013	Mouse MOp BICCN taxonomy using multiple RNA-Seq datasets
Vip C1ql1	RNAseq 020	CS202002013_20			Zizhen Yao	10.1101/2020.02.29.970558	primary motor cortex	UBERON:0001384	Mouse	RNAseq	CCN202002013	Mouse MOp BICCN taxonomy using multiple RNA-Seq datasets
Vip Mybpc1_2	RNAseq 021	CS202002013_21			Zizhen Yao	10.1101/2020.02.29.970558	primary motor cortex	UBERON:0001384	Mouse	RNAseq	CCN202002013	Mouse MOp BICCN taxonomy using multiple RNA-Seq datasets
Vip Mybpc1_1	RNAseq 022	CS202002013_22			Zizhen Yao	10.1101/2020.02.29.970558	primary motor cortex	UBERON:0001384	Mouse	RNAseq	CCN202002013	Mouse MOp BICCN taxonomy using multiple RNA-Seq datasets
Vip Chat_1	RNAseq 023	CS202002013_23			Zizhen Yao	10.1101/2020.02.29.970558	primary motor cortex	UBERON:0001384	Mouse	RNAseq	CCN202002013	Mouse MOp BICCN taxonomy using multiple RNA-Seq datasets
Vip Mybpc1_3	RNAseq 024	CS202002013_24			Zizhen Yao	10.1101/2020.02.29.970558	primary motor cortex	UBERON:0001384	Mouse	RNAseq	CCN202002013	Mouse MOp BICCN taxonomy using multiple RNA-Seq datasets
Vip Chat_2	RNAseq 025	CS202002013_25			Zizhen Yao	10.1101/2020.02.29.970558	primary motor cortex	UBERON:0001384	Mouse	RNAseq	CCN202002013	Mouse MOp BICCN taxonomy using multiple RNA-Seq datasets
Vip Igfbp6_1	RNAseq 026	CS202002013_26			Zizhen Yao	10.1101/2020.02.29.970558	primary motor cortex	UBERON:0001384	Mouse	RNAseq	CCN202002013	Mouse MOp BICCN taxonomy using multiple RNA-Seq datasets
Vip Igfbp6_2	RNAseq 027	CS202002013_27			Zizhen Yao	10.1101/2020.02.29.970558	primary motor cortex	UBERON:0001384	Mouse	RNAseq	CCN202002013	Mouse MOp BICCN taxonomy using multiple RNA-Seq datasets
Sst Chodl	RNAseq 028	CS202002013_28	Sst Chodl	Sst Chodl|Long-projecting SST cell	Zizhen Yao||Nikolas Jorstad|Federico Scala	10.1101/2020.02.29.970558||10.1101/2020.03.31.016972|10.1101/2020.02.03.929158	primary motor cortex	UBERON:0001384	Mouse	RNAseq	CCN202002013	Mouse MOp BICCN taxonomy using multiple RNA-Seq datasets
Sst Penk	RNAseq 029	CS202002013_29			Zizhen Yao	10.1101/2020.02.29.970558	primary motor cortex	UBERON:0001384	Mouse	RNAseq	CCN202002013	Mouse MOp BICCN taxonomy using multiple RNA-Seq datasets
Sst Myh8_1	RNAseq 030	CS202002013_30			Zizhen Yao	10.1101/2020.02.29.970558	primary motor cortex	UBERON:0001384	Mouse	RNAseq	CCN202002013	Mouse MOp BICCN taxonomy using multiple RNA-Seq datasets
Sst Myh8_2	RNAseq 031	CS202002013_31			Zizhen Yao	10.1101/2020.02.29.970558	primary motor cortex	UBERON:0001384	Mouse	RNAseq	CCN202002013	Mouse MOp BICCN taxonomy using multiple RNA-Seq datasets
Sst Myh8_3	RNAseq 032	CS202002013_32			Zizhen Yao	10.1101/2020.02.29.970558	primary motor cortex	UBERON:0001384	Mouse	RNAseq	CCN202002013	Mouse MOp BICCN taxonomy using multiple RNA-Seq datasets
Sst Htr1a	RNAseq 033	CS202002013_33			Zizhen Yao	10.1101/2020.02.29.970558	primary motor cortex	UBERON:0001384	Mouse	RNAseq	CCN202002013	Mouse MOp BICCN taxonomy using multiple RNA-Seq datasets
Sst Etv1	RNAseq 034	CS202002013_34			Zizhen Yao	10.1101/2020.02.29.970558	primary motor cortex	UBERON:0001384	Mouse	RNAseq	CCN202002013	Mouse MOp BICCN taxonomy using multiple RNA-Seq datasets
Sst Pvalb Etv1	RNAseq 035	CS202002013_35			Zizhen Yao	10.1101/2020.02.29.970558	primary motor cortex	UBERON:0001384	Mouse	RNAseq	CCN202002013	Mouse MOp BICCN taxonomy using multiple RNA-Seq datasets
Sst Crhr2_1	RNAseq 036	CS202002013_36			Zizhen Yao	10.1101/2020.02.29.970558	primary motor cortex	UBERON:0001384	Mouse	RNAseq	CCN202002013	Mouse MOp BICCN taxonomy using multiple RNA-Seq datasets
Sst Crhr2_2	RNAseq 037	CS202002013_37		Sst_4	Zizhen Yao|Nikolas Jorstad	10.1101/2020.02.29.970558|10.1101/2020.03.31.016972	primary motor cortex	UBERON:0001384	Mouse	RNAseq	CCN202002013	Mouse MOp BICCN taxonomy using multiple RNA-Seq datasets
Sst Hpse	RNAseq 038	CS202002013_38		L4 SST cell	Zizhen Yao|Federico Scala	10.1101/2020.02.29.970558|10.1101/2020.02.03.929158	primary motor cortex	UBERON:0001384	Mouse	RNAseq	CCN202002013	Mouse MOp BICCN taxonomy using multiple RNA-Seq datasets
Sst Calb2	RNAseq 039	CS202002013_39			Zizhen Yao	10.1101/2020.02.29.970558	primary motor cortex	UBERON:0001384	Mouse	RNAseq	CCN202002013	Mouse MOp BICCN taxonomy using multiple RNA-Seq datasets
Sst Pappa	RNAseq 040	CS202002013_40			Zizhen Yao	10.1101/2020.02.29.970558	primary motor cortex	UBERON:0001384	Mouse	RNAseq	CCN202002013	Mouse MOp BICCN taxonomy using multiple RNA-Seq datasets
Sst Pvalb Calb2	RNAseq 041	CS202002013_41		L2/3 PV-like cell	Zizhen Yao|Federico Scala	10.1101/2020.02.29.970558|10.1101/2020.02.03.929158	primary motor cortex	UBERON:0001384	Mouse	RNAseq	CCN202002013	Mouse MOp BICCN taxonomy using multiple RNA-Seq datasets
Sst C1ql3_1	RNAseq 042	CS202002013_42		Sst_5	Zizhen Yao|Nikolas Jorstad	10.1101/2020.02.29.970558|10.1101/2020.03.31.016972	primary motor cortex	UBERON:0001384	Mouse	RNAseq	CCN202002013	Mouse MOp BICCN taxonomy using multiple RNA-Seq datasets
Sst C1ql3_2	RNAseq 043	CS202002013_43			Zizhen Yao	10.1101/2020.02.29.970558	primary motor cortex	UBERON:0001384	Mouse	RNAseq	CCN202002013	Mouse MOp BICCN taxonomy using multiple RNA-Seq datasets
Sst Tac2	RNAseq 044	CS202002013_44			Zizhen Yao	10.1101/2020.02.29.970558	primary motor cortex	UBERON:0001384	Mouse	RNAseq	CCN202002013	Mouse MOp BICCN taxonomy using multiple RNA-Seq datasets
Sst Th_1	RNAseq 045	CS202002013_45			Zizhen Yao	10.1101/2020.02.29.970558	primary motor cortex	UBERON:0001384	Mouse	RNAseq	CCN202002013	Mouse MOp BICCN taxonomy using multiple RNA-Seq datasets
Sst Th_2	RNAseq 046	CS202002013_46			Zizhen Yao	10.1101/2020.02.29.970558	primary motor cortex	UBERON:0001384	Mouse	RNAseq	CCN202002013	Mouse MOp BICCN taxonomy using multiple RNA-Seq datasets
Sst Th_3	RNAseq 047	CS202002013_47		Sst_7	Zizhen Yao|Nikolas Jorstad	10.1101/2020.02.29.970558|10.1101/2020.03.31.016972	primary motor cortex	UBERON:0001384	Mouse	RNAseq	CCN202002013	Mouse MOp BICCN taxonomy using multiple RNA-Seq datasets
Pvalb Gabrg1	RNAseq 048	CS202002013_48		L6 FS cell w/ large sag	Zizhen Yao|Federico Scala	10.1101/2020.02.29.970558|10.1101/2020.02.03.929158	primary motor cortex	UBERON:0001384	Mouse	RNAseq	CCN202002013	Mouse MOp BICCN taxonomy using multiple RNA-Seq datasets
Pvalb Egfem1	RNAseq 049	CS202002013_49			Zizhen Yao	10.1101/2020.02.29.970558	primary motor cortex	UBERON:0001384	Mouse	RNAseq	CCN202002013	Mouse MOp BICCN taxonomy using multiple RNA-Seq datasets
Pvalb Gpr149	RNAseq 050	CS202002013_50			Zizhen Yao	10.1101/2020.02.29.970558	primary motor cortex	UBERON:0001384	Mouse	RNAseq	CCN202002013	Mouse MOp BICCN taxonomy using multiple RNA-Seq datasets
Pvalb Kank4	RNAseq 051	CS202002013_51			Zizhen Yao	10.1101/2020.02.29.970558	primary motor cortex	UBERON:0001384	Mouse	RNAseq	CCN202002013	Mouse MOp BICCN taxonomy using multiple RNA-Seq datasets
Pvalb Calb1_1	RNAseq 052	CS202002013_52			Zizhen Yao	10.1101/2020.02.29.970558	primary motor cortex	UBERON:0001384	Mouse	RNAseq	CCN202002013	Mouse MOp BICCN taxonomy using multiple RNA-Seq datasets
Pvalb Calb1_2	RNAseq 053	CS202002013_53			Zizhen Yao	10.1101/2020.02.29.970558	primary motor cortex	UBERON:0001384	Mouse	RNAseq	CCN202002013	Mouse MOp BICCN taxonomy using multiple RNA-Seq datasets
Pvalb Reln	RNAseq 054	CS202002013_54			Zizhen Yao	10.1101/2020.02.29.970558	primary motor cortex	UBERON:0001384	Mouse	RNAseq	CCN202002013	Mouse MOp BICCN taxonomy using multiple RNA-Seq datasets
Pvalb Il1rapl2	RNAseq 055	CS202002013_55			Zizhen Yao	10.1101/2020.02.29.970558	primary motor cortex	UBERON:0001384	Mouse	RNAseq	CCN202002013	Mouse MOp BICCN taxonomy using multiple RNA-Seq datasets
Pvalb Vipr2_1	RNAseq 056	CS202002013_56			Zizhen Yao	10.1101/2020.02.29.970558	primary motor cortex	UBERON:0001384	Mouse	RNAseq	CCN202002013	Mouse MOp BICCN taxonomy using multiple RNA-Seq datasets
Pvalb Vipr2_2	RNAseq 057	CS202002013_57			Zizhen Yao	10.1101/2020.02.29.970558	primary motor cortex	UBERON:0001384	Mouse	RNAseq	CCN202002013	Mouse MOp BICCN taxonomy using multiple RNA-Seq datasets
L2/3 IT_1	RNAseq 058	CS202002013_58			Zizhen Yao	10.1101/2020.02.29.970558	primary motor cortex	UBERON:0001384	Mouse	RNAseq	CCN202002013	Mouse MOp BICCN taxonomy using multiple RNA-Seq datasets
L2/3 IT_2	RNAseq 059	CS202002013_59			Zizhen Yao	10.1101/2020.02.29.970558	primary motor cortex	UBERON:0001384	Mouse	RNAseq	CCN202002013	Mouse MOp BICCN taxonomy using multiple RNA-Seq datasets
L2/3 IT_3	RNAseq 060	CS202002013_60			Zizhen Yao	10.1101/2020.02.29.970558	primary motor cortex	UBERON:0001384	Mouse	RNAseq	CCN202002013	Mouse MOp BICCN taxonomy using multiple RNA-Seq datasets
L4/5 IT_1	RNAseq 061	CS202002013_61		L4 IT	Zizhen Yao|Nikolas Jorstad	10.1101/2020.02.29.970558|10.1101/2020.03.31.016972	primary motor cortex	UBERON:0001384	Mouse	RNAseq	CCN202002013	Mouse MOp BICCN taxonomy using multiple RNA-Seq datasets
L4/5 IT_2	RNAseq 062	CS202002013_62		L4/5 IT	Zizhen Yao|Nikolas Jorstad	10.1101/2020.02.29.970558|10.1101/2020.03.31.016972	primary motor cortex	UBERON:0001384	Mouse	RNAseq	CCN202002013	Mouse MOp BICCN taxonomy using multiple RNA-Seq datasets
L5 IT_1	RNAseq 063	CS202002013_63			Zizhen Yao	10.1101/2020.02.29.970558	primary motor cortex	UBERON:0001384	Mouse	RNAseq	CCN202002013	Mouse MOp BICCN taxonomy using multiple RNA-Seq datasets
L5 IT_2	RNAseq 064	CS202002013_64			Zizhen Yao	10.1101/2020.02.29.970558	primary motor cortex	UBERON:0001384	Mouse	RNAseq	CCN202002013	Mouse MOp BICCN taxonomy using multiple RNA-Seq datasets
L5 IT_3	RNAseq 065	CS202002013_65			Zizhen Yao	10.1101/2020.02.29.970558	primary motor cortex	UBERON:0001384	Mouse	RNAseq	CCN202002013	Mouse MOp BICCN taxonomy using multiple RNA-Seq datasets
L5 IT_4	RNAseq 066	CS202002013_66			Zizhen Yao	10.1101/2020.02.29.970558	primary motor cortex	UBERON:0001384	Mouse	RNAseq	CCN202002013	Mouse MOp BICCN taxonomy using multiple RNA-Seq datasets
L6 IT_1	RNAseq 067	CS202002013_67		L6 IT_1	Zizhen Yao|Nikolas Jorstad	10.1101/2020.02.29.970558|10.1101/2020.03.31.016972	primary motor cortex	UBERON:0001384	Mouse	RNAseq	CCN202002013	Mouse MOp BICCN taxonomy using multiple RNA-Seq datasets
L6 IT_2	RNAseq 068	CS202002013_68			Zizhen Yao	10.1101/2020.02.29.970558	primary motor cortex	UBERON:0001384	Mouse	RNAseq	CCN202002013	Mouse MOp BICCN taxonomy using multiple RNA-Seq datasets
L6 IT Car3	RNAseq 069	CS202002013_69	L6 IT Car3	L6 IT_3|Claustrum-like IT	Zizhen Yao||Nikolas Jorstad|Federico Scala	10.1101/2020.02.29.970558||10.1101/2020.03.31.016972|10.1101/2020.02.03.929158	primary motor cortex	UBERON:0001384	Mouse	RNAseq	CCN202002013	Mouse MOp BICCN taxonomy using multiple RNA-Seq datasets
L5 PT_1	RNAseq 070	CS202002013_70		L5 ET (MY-projecting)	Zizhen Yao|Bosiljka Tasic	10.1101/2020.02.29.970558|10.1038/s41586-018-0654-5	primary motor cortex	UBERON:0001384	Mouse	RNAseq	CCN202002013	Mouse MOp BICCN taxonomy using multiple RNA-Seq datasets
L5 PT_2	RNAseq 071	CS202002013_71		L5 ET_2	Zizhen Yao|Nikolas Jorstad	10.1101/2020.02.29.970558|10.1101/2020.03.31.016972	primary motor cortex	UBERON:0001384	Mouse	RNAseq	CCN202002013	Mouse MOp BICCN taxonomy using multiple RNA-Seq datasets
L5 PT_3	RNAseq 072	CS202002013_72			Zizhen Yao	10.1101/2020.02.29.970558	primary motor cortex	UBERON:0001384	Mouse	RNAseq	CCN202002013	Mouse MOp BICCN taxonomy using multiple RNA-Seq datasets
L5 PT_4	RNAseq 073	CS202002013_73			Zizhen Yao	10.1101/2020.02.29.970558	primary motor cortex	UBERON:0001384	Mouse	RNAseq	CCN202002013	Mouse MOp BICCN taxonomy using multiple RNA-Seq datasets
L5/6 NP CT	RNAseq 074	CS202002013_74		L5 IT_3	Zizhen Yao|Nikolas Jorstad	10.1101/2020.02.29.970558|10.1101/2020.03.31.016972	primary motor cortex	UBERON:0001384	Mouse	RNAseq	CCN202002013	Mouse MOp BICCN taxonomy using multiple RNA-Seq datasets
L6 CT Gpr139	RNAseq 075	CS202002013_75			Zizhen Yao	10.1101/2020.02.29.970558	primary motor cortex	UBERON:0001384	Mouse	RNAseq	CCN202002013	Mouse MOp BICCN taxonomy using multiple RNA-Seq datasets
L6 CT Cpa6	RNAseq 076	CS202002013_76		L6 CT_2	Zizhen Yao|Nikolas Jorstad	10.1101/2020.02.29.970558|10.1101/2020.03.31.016972	primary motor cortex	UBERON:0001384	Mouse	RNAseq	CCN202002013	Mouse MOp BICCN taxonomy using multiple RNA-Seq datasets
L6 CT Grp	RNAseq 077	CS202002013_77			Zizhen Yao	10.1101/2020.02.29.970558	primary motor cortex	UBERON:0001384	Mouse	RNAseq	CCN202002013	Mouse MOp BICCN taxonomy using multiple RNA-Seq datasets
L6 CT Pou3f2	RNAseq 078	CS202002013_78			Zizhen Yao	10.1101/2020.02.29.970558	primary motor cortex	UBERON:0001384	Mouse	RNAseq	CCN202002013	Mouse MOp BICCN taxonomy using multiple RNA-Seq datasets
L6 CT Kit_1	RNAseq 079	CS202002013_79			Zizhen Yao	10.1101/2020.02.29.970558	primary motor cortex	UBERON:0001384	Mouse	RNAseq	CCN202002013	Mouse MOp BICCN taxonomy using multiple RNA-Seq datasets
L6 CT Kit_2	RNAseq 080	CS202002013_80			Zizhen Yao	10.1101/2020.02.29.970558	primary motor cortex	UBERON:0001384	Mouse	RNAseq	CCN202002013	Mouse MOp BICCN taxonomy using multiple RNA-Seq datasets
L6b Col6a1	RNAseq 081	CS202002013_81			Zizhen Yao	10.1101/2020.02.29.970558	primary motor cortex	UBERON:0001384	Mouse	RNAseq	CCN202002013	Mouse MOp BICCN taxonomy using multiple RNA-Seq datasets
L6b Shisa6_1	RNAseq 082	CS202002013_82			Zizhen Yao	10.1101/2020.02.29.970558	primary motor cortex	UBERON:0001384	Mouse	RNAseq	CCN202002013	Mouse MOp BICCN taxonomy using multiple RNA-Seq datasets
L6b Shisa6_2	RNAseq 083	CS202002013_83			Zizhen Yao	10.1101/2020.02.29.970558	primary motor cortex	UBERON:0001384	Mouse	RNAseq	CCN202002013	Mouse MOp BICCN taxonomy using multiple RNA-Seq datasets
L6b Ror1	RNAseq 084	CS202002013_84			Zizhen Yao	10.1101/2020.02.29.970558	primary motor cortex	UBERON:0001384	Mouse	RNAseq	CCN202002013	Mouse MOp BICCN taxonomy using multiple RNA-Seq datasets
L6b Kcnip1	RNAseq 085	CS202002013_85			Zizhen Yao	10.1101/2020.02.29.970558	primary motor cortex	UBERON:0001384	Mouse	RNAseq	CCN202002013	Mouse MOp BICCN taxonomy using multiple RNA-Seq datasets
L5/6 NP_1	RNAseq 086	CS202002013_86			Zizhen Yao	10.1101/2020.02.29.970558	primary motor cortex	UBERON:0001384	Mouse	RNAseq	CCN202002013	Mouse MOp BICCN taxonomy using multiple RNA-Seq datasets
L5/6 NP_2	RNAseq 087	CS202002013_87			Zizhen Yao	10.1101/2020.02.29.970558	primary motor cortex	UBERON:0001384	Mouse	RNAseq	CCN202002013	Mouse MOp BICCN taxonomy using multiple RNA-Seq datasets
L5/6 NP_3	RNAseq 088	CS202002013_88			Zizhen Yao	10.1101/2020.02.29.970558	primary motor cortex	UBERON:0001384	Mouse	RNAseq	CCN202002013	Mouse MOp BICCN taxonomy using multiple RNA-Seq datasets
Meis2	RNAseq 089	CS202002013_89			Zizhen Yao	10.1101/2020.02.29.970558	primary motor cortex	UBERON:0001384	Mouse	RNAseq	CCN202002013	Mouse MOp BICCN taxonomy using multiple RNA-Seq datasets
Meis2_Top2a	RNAseq 090	CS202002013_90			Zizhen Yao	10.1101/2020.02.29.970558	primary motor cortex	UBERON:0001384	Mouse	RNAseq	CCN202002013	Mouse MOp BICCN taxonomy using multiple RNA-Seq datasets
OPC Pdgfra	RNAseq 091	CS202002013_91	OPC	OPC	Zizhen Yao	10.1101/2020.02.29.970558	primary motor cortex	UBERON:0001384	Mouse	RNAseq	CCN202002013	Mouse MOp BICCN taxonomy using multiple RNA-Seq datasets
Astro_Top2a	RNAseq 092	CS202002013_92			Zizhen Yao	10.1101/2020.02.29.970558	primary motor cortex	UBERON:0001384	Mouse	RNAseq	CCN202002013	Mouse MOp BICCN taxonomy using multiple RNA-Seq datasets
Astro Aqp4_Gfap	RNAseq 093	CS202002013_93			Zizhen Yao	10.1101/2020.02.29.970558	primary motor cortex	UBERON:0001384	Mouse	RNAseq	CCN202002013	Mouse MOp BICCN taxonomy using multiple RNA-Seq datasets
Astro Aqp4_Slc7a10	RNAseq 094	CS202002013_94			Zizhen Yao	10.1101/2020.02.29.970558	primary motor cortex	UBERON:0001384	Mouse	RNAseq	CCN202002013	Mouse MOp BICCN taxonomy using multiple RNA-Seq datasets
Oligo Enpp6_1	RNAseq 095	CS202002013_95			Zizhen Yao	10.1101/2020.02.29.970558	primary motor cortex	UBERON:0001384	Mouse	RNAseq	CCN202002013	Mouse MOp BICCN taxonomy using multiple RNA-Seq datasets
Oligo Enpp6_2	RNAseq 096	CS202002013_96			Zizhen Yao	10.1101/2020.02.29.970558	primary motor cortex	UBERON:0001384	Mouse	RNAseq	CCN202002013	Mouse MOp BICCN taxonomy using multiple RNA-Seq datasets
Oligo Enpp6_3	RNAseq 097	CS202002013_97			Zizhen Yao	10.1101/2020.02.29.970558	primary motor cortex	UBERON:0001384	Mouse	RNAseq	CCN202002013	Mouse MOp BICCN taxonomy using multiple RNA-Seq datasets
Oligo Enpp6_4	RNAseq 098	CS202002013_98			Zizhen Yao	10.1101/2020.02.29.970558	primary motor cortex	UBERON:0001384	Mouse	RNAseq	CCN202002013	Mouse MOp BICCN taxonomy using multiple RNA-Seq datasets
Oligo Opalin_1	RNAseq 099	CS202002013_99		Oligo_1	Zizhen Yao|Nikolas Jorstad	10.1101/2020.02.29.970558|10.1101/2020.03.31.016972	primary motor cortex	UBERON:0001384	Mouse	RNAseq	CCN202002013	Mouse MOp BICCN taxonomy using multiple RNA-Seq datasets
Oligo Opalin_2	RNAseq 100	CS202002013_100			Zizhen Yao	10.1101/2020.02.29.970558	primary motor cortex	UBERON:0001384	Mouse	RNAseq	CCN202002013	Mouse MOp BICCN taxonomy using multiple RNA-Seq datasets
Oligo Opalin_3	RNAseq 101	CS202002013_101			Zizhen Yao	10.1101/2020.02.29.970558	primary motor cortex	UBERON:0001384	Mouse	RNAseq	CCN202002013	Mouse MOp BICCN taxonomy using multiple RNA-Seq datasets
Oligo Opalin_4	RNAseq 102	CS202002013_102			Zizhen Yao	10.1101/2020.02.29.970558	primary motor cortex	UBERON:0001384	Mouse	RNAseq	CCN202002013	Mouse MOp BICCN taxonomy using multiple RNA-Seq datasets
Endo	RNAseq 103	CS202002013_103	Endothelial	Endo	Zizhen Yao	10.1101/2020.02.29.970558	primary motor cortex	UBERON:0001384	Mouse	RNAseq	CCN202002013	Mouse MOp BICCN taxonomy using multiple RNA-Seq datasets
VLMC_1	RNAseq 104	CS202002013_104			Zizhen Yao	10.1101/2020.02.29.970558	primary motor cortex	UBERON:0001384	Mouse	RNAseq	CCN202002013	Mouse MOp BICCN taxonomy using multiple RNA-Seq datasets
VLMC_2	RNAseq 105	CS202002013_105			Zizhen Yao	10.1101/2020.02.29.970558	primary motor cortex	UBERON:0001384	Mouse	RNAseq	CCN202002013	Mouse MOp BICCN taxonomy using multiple RNA-Seq datasets
VLMC_3	RNAseq 106	CS202002013_106			Zizhen Yao	10.1101/2020.02.29.970558	primary motor cortex	UBERON:0001384	Mouse	RNAseq	CCN202002013	Mouse MOp BICCN taxonomy using multiple RNA-Seq datasets
VLMC_4	RNAseq 107	CS202002013_107			Zizhen Yao	10.1101/2020.02.29.970558	primary motor cortex	UBERON:0001384	Mouse	RNAseq	CCN202002013	Mouse MOp BICCN taxonomy using multiple RNA-Seq datasets
VLMC_5	RNAseq 108	CS202002013_108			Zizhen Yao	10.1101/2020.02.29.970558	primary motor cortex	UBERON:0001384	Mouse	RNAseq	CCN202002013	Mouse MOp BICCN taxonomy using multiple RNA-Seq datasets
VLMC_6	RNAseq 109	CS202002013_109			Zizhen Yao	10.1101/2020.02.29.970558	primary motor cortex	UBERON:0001384	Mouse	RNAseq	CCN202002013	Mouse MOp BICCN taxonomy using multiple RNA-Seq datasets
VLMC_7	RNAseq 110	CS202002013_110			Zizhen Yao	10.1101/2020.02.29.970558	primary motor cortex	UBERON:0001384	Mouse	RNAseq	CCN202002013	Mouse MOp BICCN taxonomy using multiple RNA-Seq datasets
SMC	RNAseq 111	CS202002013_111	SMC		Zizhen Yao	10.1101/2020.02.29.970558	primary motor cortex	UBERON:0001384	Mouse	RNAseq	CCN202002013	Mouse MOp BICCN taxonomy using multiple RNA-Seq datasets
Peri	RNAseq 112	CS202002013_112	Pericyte		Zizhen Yao	10.1101/2020.02.29.970558	primary motor cortex	UBERON:0001384	Mouse	RNAseq	CCN202002013	Mouse MOp BICCN taxonomy using multiple RNA-Seq datasets
Micro	RNAseq 113	CS202002013_113	Microglia		Zizhen Yao	10.1101/2020.02.29.970558	primary motor cortex	UBERON:0001384	Mouse	RNAseq	CCN202002013	Mouse MOp BICCN taxonomy using multiple RNA-Seq datasets
PVM_1	RNAseq 114	CS202002013_114			Zizhen Yao	10.1101/2020.02.29.970558	primary motor cortex	UBERON:0001384	Mouse	RNAseq	CCN202002013	Mouse MOp BICCN taxonomy using multiple RNA-Seq datasets
PVM_2	RNAseq 115	CS202002013_115			Zizhen Yao	10.1101/2020.02.29.970558	primary motor cortex	UBERON:0001384	Mouse	RNAseq	CCN202002013	Mouse MOp BICCN taxonomy using multiple RNA-Seq datasets
PVM_3	RNAseq 116	CS202002013_116			Zizhen Yao	10.1101/2020.02.29.970558	primary motor cortex	UBERON:0001384	Mouse	RNAseq	CCN202002013	Mouse MOp BICCN taxonomy using multiple RNA-Seq datasets
	All cells	CS202002013_117			Zizhen Yao	10.1101/2020.02.29.970558	primary motor cortex	UBERON:0001384	Mouse	RNAseq	CCN202002013	Mouse MOp BICCN taxonomy using multiple RNA-Seq datasets
	RNAseq 001-102	CS202002013_118			Zizhen Yao	10.1101/2020.02.29.970558	primary motor cortex	UBERON:0001384	Mouse	RNAseq	CCN202002013	Mouse MOp BICCN taxonomy using multiple RNA-Seq datasets
	RNAseq 001-094	CS202002013_119			Zizhen Yao	10.1101/2020.02.29.970558	primary motor cortex	UBERON:0001384	Mouse	RNAseq	CCN202002013	Mouse MOp BICCN taxonomy using multiple RNA-Seq datasets
	RNAseq 001-091	CS202002013_120			Zizhen Yao	10.1101/2020.02.29.970558	primary motor cortex	UBERON:0001384	Mouse	RNAseq	CCN202002013	Mouse MOp BICCN taxonomy using multiple RNA-Seq datasets
	RNAseq 001-090	CS202002013_121			Zizhen Yao	10.1101/2020.02.29.970558	primary motor cortex	UBERON:0001384	Mouse	RNAseq	CCN202002013	Mouse MOp BICCN taxonomy using multiple RNA-Seq datasets
	RNAseq 001-088	CS202002013_122			Zizhen Yao	10.1101/2020.02.29.970558	primary motor cortex	UBERON:0001384	Mouse	RNAseq	CCN202002013	Mouse MOp BICCN taxonomy using multiple RNA-Seq datasets
GABAergic	RNAseq 001-057, 089-090	CS202002013_123	Neuronal: GABAergic		Zizhen Yao	10.1101/2020.02.29.970558	primary motor cortex	UBERON:0001384	Mouse	RNAseq	CCN202002013	Mouse MOp BICCN taxonomy using multiple RNA-Seq datasets
CGE/PoA	RNAseq 001-027, 089-090	CS202002013_124	CGE/PoA		Zizhen Yao	10.1101/2020.02.29.970558	primary motor cortex	UBERON:0001384	Mouse	RNAseq	CCN202002013	Mouse MOp BICCN taxonomy using multiple RNA-Seq datasets
Lamp5	RNAseq 001-008	CS202002013_125	Lamp5		Zizhen Yao	10.1101/2020.02.29.970558	primary motor cortex	UBERON:0001384	Mouse	RNAseq	CCN202002013	Mouse MOp BICCN taxonomy using multiple RNA-Seq datasets
	RNAseq 001-004	CS202002013_126			Zizhen Yao	10.1101/2020.02.29.970558	primary motor cortex	UBERON:0001384	Mouse	RNAseq	CCN202002013	Mouse MOp BICCN taxonomy using multiple RNA-Seq datasets
	RNAseq 002-004	CS202002013_127			Zizhen Yao	10.1101/2020.02.29.970558	primary motor cortex	UBERON:0001384	Mouse	RNAseq	CCN202002013	Mouse MOp BICCN taxonomy using multiple RNA-Seq datasets
Lamp5_5	RNAseq 003-004	CS202002013_128		Lamp5_5	Zizhen Yao|Nikolas Jorstad	10.1101/2020.02.29.970558|10.1101/2020.03.31.016972	primary motor cortex	UBERON:0001384	Mouse	RNAseq	CCN202002013	Mouse MOp BICCN taxonomy using multiple RNA-Seq datasets
	RNAseq 005-008	CS202002013_129			Zizhen Yao	10.1101/2020.02.29.970558	primary motor cortex	UBERON:0001384	Mouse	RNAseq	CCN202002013	Mouse MOp BICCN taxonomy using multiple RNA-Seq datasets
Neurogliaform cell	RNAseq 005-007	CS202002013_130		Neurogliaform cell	Zizhen Yao|Federico Scala	10.1101/2020.02.29.970558|10.1101/2020.02.03.929158	primary motor cortex	UBERON:0001384	Mouse	RNAseq	CCN202002013	Mouse MOp BICCN taxonomy using multiple RNA-Seq datasets
	RNAseq 005-006	CS202002013_131			Zizhen Yao	10.1101/2020.02.29.970558	primary motor cortex	UBERON:0001384	Mouse	RNAseq	CCN202002013	Mouse MOp BICCN taxonomy using multiple RNA-Seq datasets
	RNAseq 009-027	CS202002013_132			Zizhen Yao	10.1101/2020.02.29.970558	primary motor cortex	UBERON:0001384	Mouse	RNAseq	CCN202002013	Mouse MOp BICCN taxonomy using multiple RNA-Seq datasets
Sncg	RNAseq 009-014	CS202002013_133	Sncg		Zizhen Yao	10.1101/2020.02.29.970558	primary motor cortex	UBERON:0001384	Mouse	RNAseq	CCN202002013	Mouse MOp BICCN taxonomy using multiple RNA-Seq datasets
Sncg_2	RNAseq 009-010	CS202002013_134		Sncg_2	Zizhen Yao|Nikolas Jorstad	10.1101/2020.02.29.970558|10.1101/2020.03.31.016972	primary motor cortex	UBERON:0001384	Mouse	RNAseq	CCN202002013	Mouse MOp BICCN taxonomy using multiple RNA-Seq datasets
	RNAseq 011-014	CS202002013_135			Zizhen Yao	10.1101/2020.02.29.970558	primary motor cortex	UBERON:0001384	Mouse	RNAseq	CCN202002013	Mouse MOp BICCN taxonomy using multiple RNA-Seq datasets
	RNAseq 011-012	CS202002013_136			Zizhen Yao	10.1101/2020.02.29.970558	primary motor cortex	UBERON:0001384	Mouse	RNAseq	CCN202002013	Mouse MOp BICCN taxonomy using multiple RNA-Seq datasets
	RNAseq 013-014	CS202002013_137			Zizhen Yao	10.1101/2020.02.29.970558	primary motor cortex	UBERON:0001384	Mouse	RNAseq	CCN202002013	Mouse MOp BICCN taxonomy using multiple RNA-Seq datasets
Vip	RNAseq 015-027	CS202002013_138	Vip		Zizhen Yao	10.1101/2020.02.29.970558	primary motor cortex	UBERON:0001384	Mouse	RNAseq	CCN202002013	Mouse MOp BICCN taxonomy using multiple RNA-Seq datasets
L5/6 CCK cell	RNAseq 015-017	CS202002013_139		L5/6 CCK cell	Zizhen Yao|Federico Scala	10.1101/2020.02.29.970558|10.1101/2020.02.03.929158	primary motor cortex	UBERON:0001384	Mouse	RNAseq	CCN202002013	Mouse MOp BICCN taxonomy using multiple RNA-Seq datasets
	RNAseq 015-016	CS202002013_140			Zizhen Yao	10.1101/2020.02.29.970558	primary motor cortex	UBERON:0001384	Mouse	RNAseq	CCN202002013	Mouse MOp BICCN taxonomy using multiple RNA-Seq datasets
	RNAseq 018-027	CS202002013_141			Zizhen Yao	10.1101/2020.02.29.970558	primary motor cortex	UBERON:0001384	Mouse	RNAseq	CCN202002013	Mouse MOp BICCN taxonomy using multiple RNA-Seq datasets
	RNAseq 018-025	CS202002013_142			Zizhen Yao	10.1101/2020.02.29.970558	primary motor cortex	UBERON:0001384	Mouse	RNAseq	CCN202002013	Mouse MOp BICCN taxonomy using multiple RNA-Seq datasets
L5 VIP cell	RNAseq 018-020	CS202002013_143		L5 VIP cell	Zizhen Yao|Federico Scala	10.1101/2020.02.29.970558|10.1101/2020.02.03.929158	primary motor cortex	UBERON:0001384	Mouse	RNAseq	CCN202002013	Mouse MOp BICCN taxonomy using multiple RNA-Seq datasets
	RNAseq 019-020	CS202002013_144			Zizhen Yao	10.1101/2020.02.29.970558	primary motor cortex	UBERON:0001384	Mouse	RNAseq	CCN202002013	Mouse MOp BICCN taxonomy using multiple RNA-Seq datasets
	RNAseq 021-025	CS202002013_145			Zizhen Yao	10.1101/2020.02.29.970558	primary motor cortex	UBERON:0001384	Mouse	RNAseq	CCN202002013	Mouse MOp BICCN taxonomy using multiple RNA-Seq datasets
	RNAseq 022-025	CS202002013_146			Zizhen Yao	10.1101/2020.02.29.970558	primary motor cortex	UBERON:0001384	Mouse	RNAseq	CCN202002013	Mouse MOp BICCN taxonomy using multiple RNA-Seq datasets
	RNAseq 022-023	CS202002013_147			Zizhen Yao	10.1101/2020.02.29.970558	primary motor cortex	UBERON:0001384	Mouse	RNAseq	CCN202002013	Mouse MOp BICCN taxonomy using multiple RNA-Seq datasets
	RNAseq 024-025	CS202002013_148			Zizhen Yao	10.1101/2020.02.29.970558	primary motor cortex	UBERON:0001384	Mouse	RNAseq	CCN202002013	Mouse MOp BICCN taxonomy using multiple RNA-Seq datasets
Vip_4	RNAseq 026-027	CS202002013_149		Vip_4|Uncharacterized VIP cell	Zizhen Yao|Nikolas Jorstad|Federico Scala	10.1101/2020.02.29.970558|10.1101/2020.03.31.016972|10.1101/2020.02.03.929158	primary motor cortex	UBERON:0001384	Mouse	RNAseq	CCN202002013	Mouse MOp BICCN taxonomy using multiple RNA-Seq datasets
MGE	RNAseq 028-057	CS202002013_150	MGE		Zizhen Yao	10.1101/2020.02.29.970558	primary motor cortex	UBERON:0001384	Mouse	RNAseq	CCN202002013	Mouse MOp BICCN taxonomy using multiple RNA-Seq datasets
	RNAseq 029-057	CS202002013_151			Zizhen Yao	10.1101/2020.02.29.970558	primary motor cortex	UBERON:0001384	Mouse	RNAseq	CCN202002013	Mouse MOp BICCN taxonomy using multiple RNA-Seq datasets
	RNAseq 029-045	CS202002013_152			Zizhen Yao	10.1101/2020.02.29.970558	primary motor cortex	UBERON:0001384	Mouse	RNAseq	CCN202002013	Mouse MOp BICCN taxonomy using multiple RNA-Seq datasets
	RNAseq 029-041	CS202002013_153			Zizhen Yao	10.1101/2020.02.29.970558	primary motor cortex	UBERON:0001384	Mouse	RNAseq	CCN202002013	Mouse MOp BICCN taxonomy using multiple RNA-Seq datasets
	RNAseq 029-033	CS202002013_154			Zizhen Yao	10.1101/2020.02.29.970558	primary motor cortex	UBERON:0001384	Mouse	RNAseq	CCN202002013	Mouse MOp BICCN taxonomy using multiple RNA-Seq datasets
	RNAseq 029-030	CS202002013_155			Zizhen Yao	10.1101/2020.02.29.970558	primary motor cortex	UBERON:0001384	Mouse	RNAseq	CCN202002013	Mouse MOp BICCN taxonomy using multiple RNA-Seq datasets
Sst_1	RNAseq 031-033	CS202002013_156		Sst_1	Zizhen Yao|Nikolas Jorstad	10.1101/2020.02.29.970558|10.1101/2020.03.31.016972	primary motor cortex	UBERON:0001384	Mouse	RNAseq	CCN202002013	Mouse MOp BICCN taxonomy using multiple RNA-Seq datasets
	RNAseq 031-032	CS202002013_157			Zizhen Yao	10.1101/2020.02.29.970558	primary motor cortex	UBERON:0001384	Mouse	RNAseq	CCN202002013	Mouse MOp BICCN taxonomy using multiple RNA-Seq datasets
	RNAseq 034-041	CS202002013_158			Zizhen Yao	10.1101/2020.02.29.970558	primary motor cortex	UBERON:0001384	Mouse	RNAseq	CCN202002013	Mouse MOp BICCN taxonomy using multiple RNA-Seq datasets
L5 T Martinotti cell	RNAseq 034-035	CS202002013_159		L5 T Martinotti cell	Zizhen Yao|Federico Scala	10.1101/2020.02.29.970558|10.1101/2020.02.03.929158	primary motor cortex	UBERON:0001384	Mouse	RNAseq	CCN202002013	Mouse MOp BICCN taxonomy using multiple RNA-Seq datasets
	RNAseq 036-041	CS202002013_160			Zizhen Yao	10.1101/2020.02.29.970558	primary motor cortex	UBERON:0001384	Mouse	RNAseq	CCN202002013	Mouse MOp BICCN taxonomy using multiple RNA-Seq datasets
L5 non-Martinotti cell	RNAseq 036-037	CS202002013_161		L5 non-Martinotti cell	Zizhen Yao|Federico Scala	10.1101/2020.02.29.970558|10.1101/2020.02.03.929158	primary motor cortex	UBERON:0001384	Mouse	RNAseq	CCN202002013	Mouse MOp BICCN taxonomy using multiple RNA-Seq datasets
	RNAseq 038-041	CS202002013_162			Zizhen Yao	10.1101/2020.02.29.970558	primary motor cortex	UBERON:0001384	Mouse	RNAseq	CCN202002013	Mouse MOp BICCN taxonomy using multiple RNA-Seq datasets
	RNAseq 038-040	CS202002013_163			Zizhen Yao	10.1101/2020.02.29.970558	primary motor cortex	UBERON:0001384	Mouse	RNAseq	CCN202002013	Mouse MOp BICCN taxonomy using multiple RNA-Seq datasets
L2/3/5 fan Martinotti cell	RNAseq 039-040	CS202002013_164		L2/3/5 fan Martinotti cell	Zizhen Yao|Federico Scala	10.1101/2020.02.29.970558|10.1101/2020.02.03.929158	primary motor cortex	UBERON:0001384	Mouse	RNAseq	CCN202002013	Mouse MOp BICCN taxonomy using multiple RNA-Seq datasets
L5/6 non-Martinotti cell	RNAseq 042-045	CS202002013_165		L5/6 non-Martinotti cell	Zizhen Yao|Federico Scala	10.1101/2020.02.29.970558|10.1101/2020.02.03.929158	primary motor cortex	UBERON:0001384	Mouse	RNAseq	CCN202002013	Mouse MOp BICCN taxonomy using multiple RNA-Seq datasets
	RNAseq 042-043	CS202002013_166			Zizhen Yao	10.1101/2020.02.29.970558	primary motor cortex	UBERON:0001384	Mouse	RNAseq	CCN202002013	Mouse MOp BICCN taxonomy using multiple RNA-Seq datasets
	RNAseq 044-045	CS202002013_167			Zizhen Yao	10.1101/2020.02.29.970558	primary motor cortex	UBERON:0001384	Mouse	RNAseq	CCN202002013	Mouse MOp BICCN taxonomy using multiple RNA-Seq datasets
	RNAseq 046-057	CS202002013_168			Zizhen Yao	10.1101/2020.02.29.970558	primary motor cortex	UBERON:0001384	Mouse	RNAseq	CCN202002013	Mouse MOp BICCN taxonomy using multiple RNA-Seq datasets
	RNAseq 046-048	CS202002013_169			Zizhen Yao	10.1101/2020.02.29.970558	primary motor cortex	UBERON:0001384	Mouse	RNAseq	CCN202002013	Mouse MOp BICCN taxonomy using multiple RNA-Seq datasets
L6 Th+ SST/PV cell	RNAseq 046-047	CS202002013_170		L6 Th+ SST/PV cell	Zizhen Yao|Federico Scala	10.1101/2020.02.29.970558|10.1101/2020.02.03.929158	primary motor cortex	UBERON:0001384	Mouse	RNAseq	CCN202002013	Mouse MOp BICCN taxonomy using multiple RNA-Seq datasets
	RNAseq 049-057	CS202002013_171			Zizhen Yao	10.1101/2020.02.29.970558	primary motor cortex	UBERON:0001384	Mouse	RNAseq	CCN202002013	Mouse MOp BICCN taxonomy using multiple RNA-Seq datasets
	RNAseq 049-055	CS202002013_172			Zizhen Yao	10.1101/2020.02.29.970558	primary motor cortex	UBERON:0001384	Mouse	RNAseq	CCN202002013	Mouse MOp BICCN taxonomy using multiple RNA-Seq datasets
	RNAseq 050-055	CS202002013_173			Zizhen Yao	10.1101/2020.02.29.970558	primary motor cortex	UBERON:0001384	Mouse	RNAseq	CCN202002013	Mouse MOp BICCN taxonomy using multiple RNA-Seq datasets
	RNAseq 051-055	CS202002013_174			Zizhen Yao	10.1101/2020.02.29.970558	primary motor cortex	UBERON:0001384	Mouse	RNAseq	CCN202002013	Mouse MOp BICCN taxonomy using multiple RNA-Seq datasets
	RNAseq 051-053	CS202002013_175			Zizhen Yao	10.1101/2020.02.29.970558	primary motor cortex	UBERON:0001384	Mouse	RNAseq	CCN202002013	Mouse MOp BICCN taxonomy using multiple RNA-Seq datasets
	RNAseq 052-053	CS202002013_176			Zizhen Yao	10.1101/2020.02.29.970558	primary motor cortex	UBERON:0001384	Mouse	RNAseq	CCN202002013	Mouse MOp BICCN taxonomy using multiple RNA-Seq datasets
Upper FS Basket cell	RNAseq 054-055	CS202002013_177		Upper FS Basket cell	Zizhen Yao|Federico Scala	10.1101/2020.02.29.970558|10.1101/2020.02.03.929158	primary motor cortex	UBERON:0001384	Mouse	RNAseq	CCN202002013	Mouse MOp BICCN taxonomy using multiple RNA-Seq datasets
Chandelier	RNAseq 056-057	CS202002013_178	Chandelier	Chandelier cell	Zizhen Yao||Federico Scala	10.1101/2020.02.29.970558||10.1101/2020.02.03.929158	primary motor cortex	UBERON:0001384	Mouse	RNAseq	CCN202002013	Mouse MOp BICCN taxonomy using multiple RNA-Seq datasets
Glutamatergic	RNAseq 058-088	CS202002013_179	Neuronal: Glutamatergic		Zizhen Yao	10.1101/2020.02.29.970558	primary motor cortex	UBERON:0001384	Mouse	RNAseq	CCN202002013	Mouse MOp BICCN taxonomy using multiple RNA-Seq datasets
	RNAseq 058-085	CS202002013_180			Zizhen Yao	10.1101/2020.02.29.970558	primary motor cortex	UBERON:0001384	Mouse	RNAseq	CCN202002013	Mouse MOp BICCN taxonomy using multiple RNA-Seq datasets
	RNAseq 058-073	CS202002013_181			Zizhen Yao	10.1101/2020.02.29.970558	primary motor cortex	UBERON:0001384	Mouse	RNAseq	CCN202002013	Mouse MOp BICCN taxonomy using multiple RNA-Seq datasets
IT projecting	RNAseq 058-069	CS202002013_182	IT projecting		Zizhen Yao	10.1101/2020.02.29.970558	primary motor cortex	UBERON:0001384	Mouse	RNAseq	CCN202002013	Mouse MOp BICCN taxonomy using multiple RNA-Seq datasets
L2/3 IT	RNAseq 058-060	CS202002013_183	L2/3 IT	L2/3 IT	Zizhen Yao	10.1101/2020.02.29.970558	primary motor cortex	UBERON:0001384	Mouse	RNAseq	CCN202002013	Mouse MOp BICCN taxonomy using multiple RNA-Seq datasets
	RNAseq 058-059	CS202002013_184			Zizhen Yao	10.1101/2020.02.29.970558	primary motor cortex	UBERON:0001384	Mouse	RNAseq	CCN202002013	Mouse MOp BICCN taxonomy using multiple RNA-Seq datasets
	RNAseq 061-069	CS202002013_185			Zizhen Yao	10.1101/2020.02.29.970558	primary motor cortex	UBERON:0001384	Mouse	RNAseq	CCN202002013	Mouse MOp BICCN taxonomy using multiple RNA-Seq datasets
	RNAseq 061-068	CS202002013_186			Zizhen Yao	10.1101/2020.02.29.970558	primary motor cortex	UBERON:0001384	Mouse	RNAseq	CCN202002013	Mouse MOp BICCN taxonomy using multiple RNA-Seq datasets
	RNAseq 061-066	CS202002013_187			Zizhen Yao	10.1101/2020.02.29.970558	primary motor cortex	UBERON:0001384	Mouse	RNAseq	CCN202002013	Mouse MOp BICCN taxonomy using multiple RNA-Seq datasets
L4	RNAseq 061-062	CS202002013_188	L4/5 IT		Zizhen Yao	10.1101/2020.02.29.970558	primary motor cortex	UBERON:0001384	Mouse	RNAseq	CCN202002013	Mouse MOp BICCN taxonomy using multiple RNA-Seq datasets
L5 IT	RNAseq 063-066	CS202002013_189	L5 IT		Zizhen Yao	10.1101/2020.02.29.970558	primary motor cortex	UBERON:0001384	Mouse	RNAseq	CCN202002013	Mouse MOp BICCN taxonomy using multiple RNA-Seq datasets
L5 IT_2	RNAseq 063-064	CS202002013_190		L5 IT_2	Zizhen Yao|Nikolas Jorstad	10.1101/2020.02.29.970558|10.1101/2020.03.31.016972	primary motor cortex	UBERON:0001384	Mouse	RNAseq	CCN202002013	Mouse MOp BICCN taxonomy using multiple RNA-Seq datasets
	RNAseq 065-066	CS202002013_191			Zizhen Yao	10.1101/2020.02.29.970558	primary motor cortex	UBERON:0001384	Mouse	RNAseq	CCN202002013	Mouse MOp BICCN taxonomy using multiple RNA-Seq datasets
L6 IT	RNAseq 067-068	CS202002013_192	L6 IT		Zizhen Yao	10.1101/2020.02.29.970558	primary motor cortex	UBERON:0001384	Mouse	RNAseq	CCN202002013	Mouse MOp BICCN taxonomy using multiple RNA-Seq datasets
L5 ET	RNAseq 070-073	CS202002013_193	L5 ET		Zizhen Yao	10.1101/2020.02.29.970558	primary motor cortex	UBERON:0001384	Mouse	RNAseq	CCN202002013	Mouse MOp BICCN taxonomy using multiple RNA-Seq datasets
L5 ET (Non-MY-projecting)	RNAseq 071-073	CS202002013_194		L5 ET (Non-MY-projecting)	Zizhen Yao|Bosiljka Tasic	10.1101/2020.02.29.970558|10.1038/s41586-018-0654-5	primary motor cortex	UBERON:0001384	Mouse	RNAseq	CCN202002013	Mouse MOp BICCN taxonomy using multiple RNA-Seq datasets
	RNAseq 071-072	CS202002013_195			Zizhen Yao	10.1101/2020.02.29.970558	primary motor cortex	UBERON:0001384	Mouse	RNAseq	CCN202002013	Mouse MOp BICCN taxonomy using multiple RNA-Seq datasets
	RNAseq 074-085	CS202002013_196			Zizhen Yao	10.1101/2020.02.29.970558	primary motor cortex	UBERON:0001384	Mouse	RNAseq	CCN202002013	Mouse MOp BICCN taxonomy using multiple RNA-Seq datasets
L6 CT	RNAseq 074-080	CS202002013_197	L6 CT	Corticothalamic|VAL/VM Projecting	Zizhen Yao|||Federico Scala	10.1101/2020.02.29.970558|||10.1101/2020.02.03.929158	primary motor cortex	UBERON:0001384	Mouse	RNAseq	CCN202002013	Mouse MOp BICCN taxonomy using multiple RNA-Seq datasets
	RNAseq 075-080	CS202002013_198			Zizhen Yao	10.1101/2020.02.29.970558	primary motor cortex	UBERON:0001384	Mouse	RNAseq	CCN202002013	Mouse MOp BICCN taxonomy using multiple RNA-Seq datasets
	RNAseq 075-078	CS202002013_199			Zizhen Yao	10.1101/2020.02.29.970558	primary motor cortex	UBERON:0001384	Mouse	RNAseq	CCN202002013	Mouse MOp BICCN taxonomy using multiple RNA-Seq datasets
	RNAseq 076-078	CS202002013_200			Zizhen Yao	10.1101/2020.02.29.970558	primary motor cortex	UBERON:0001384	Mouse	RNAseq	CCN202002013	Mouse MOp BICCN taxonomy using multiple RNA-Seq datasets
	RNAseq 077-078	CS202002013_201			Zizhen Yao	10.1101/2020.02.29.970558	primary motor cortex	UBERON:0001384	Mouse	RNAseq	CCN202002013	Mouse MOp BICCN taxonomy using multiple RNA-Seq datasets
	RNAseq 079-080	CS202002013_202			Zizhen Yao	10.1101/2020.02.29.970558	primary motor cortex	UBERON:0001384	Mouse	RNAseq	CCN202002013	Mouse MOp BICCN taxonomy using multiple RNA-Seq datasets
L6b	RNAseq 081-085	CS202002013_203	L6b	L6b|L6b subplate	Zizhen Yao||Nikolas Jorstad|Federico Scala	10.1101/2020.02.29.970558||10.1101/2020.03.31.016972|10.1101/2020.02.03.929158	primary motor cortex	UBERON:0001384	Mouse	RNAseq	CCN202002013	Mouse MOp BICCN taxonomy using multiple RNA-Seq datasets
	RNAseq 081-084	CS202002013_204			Zizhen Yao	10.1101/2020.02.29.970558	primary motor cortex	UBERON:0001384	Mouse	RNAseq	CCN202002013	Mouse MOp BICCN taxonomy using multiple RNA-Seq datasets
	RNAseq 082-084	CS202002013_205			Zizhen Yao	10.1101/2020.02.29.970558	primary motor cortex	UBERON:0001384	Mouse	RNAseq	CCN202002013	Mouse MOp BICCN taxonomy using multiple RNA-Seq datasets
	RNAseq 082-083	CS202002013_206			Zizhen Yao	10.1101/2020.02.29.970558	primary motor cortex	UBERON:0001384	Mouse	RNAseq	CCN202002013	Mouse MOp BICCN taxonomy using multiple RNA-Seq datasets
L5/6 NP	RNAseq 086-088	CS202002013_207	L5/6 NP	L5/6 NP|Near-projecting	Zizhen Yao||Nikolas Jorstad|Federico Scala	10.1101/2020.02.29.970558||10.1101/2020.03.31.016972|10.1101/2020.02.03.929158	primary motor cortex	UBERON:0001384	Mouse	RNAseq	CCN202002013	Mouse MOp BICCN taxonomy using multiple RNA-Seq datasets
	RNAseq 086-087	CS202002013_208			Zizhen Yao	10.1101/2020.02.29.970558	primary motor cortex	UBERON:0001384	Mouse	RNAseq	CCN202002013	Mouse MOp BICCN taxonomy using multiple RNA-Seq datasets
Meis2	RNAseq 089-090	CS202002013_209	Meis2		Zizhen Yao	10.1101/2020.02.29.970558	primary motor cortex	UBERON:0001384	Mouse	RNAseq	CCN202002013	Mouse MOp BICCN taxonomy using multiple RNA-Seq datasets
Astro	RNAseq 092-094	CS202002013_210	Astrocyte		Zizhen Yao	10.1101/2020.02.29.970558	primary motor cortex	UBERON:0001384	Mouse	RNAseq	CCN202002013	Mouse MOp BICCN taxonomy using multiple RNA-Seq datasets
Astro_1	RNAseq 093-094	CS202002013_211		Astro_1	Zizhen Yao|Nikolas Jorstad	10.1101/2020.02.29.970558|10.1101/2020.03.31.016972	primary motor cortex	UBERON:0001384	Mouse	RNAseq	CCN202002013	Mouse MOp BICCN taxonomy using multiple RNA-Seq datasets
Oligo	RNAseq 095-102	CS202002013_212	Oligodendrocyte		Zizhen Yao	10.1101/2020.02.29.970558	primary motor cortex	UBERON:0001384	Mouse	RNAseq	CCN202002013	Mouse MOp BICCN taxonomy using multiple RNA-Seq datasets
	RNAseq 095-098	CS202002013_213			Zizhen Yao	10.1101/2020.02.29.970558	primary motor cortex	UBERON:0001384	Mouse	RNAseq	CCN202002013	Mouse MOp BICCN taxonomy using multiple RNA-Seq datasets
	RNAseq 095-096	CS202002013_214			Zizhen Yao	10.1101/2020.02.29.970558	primary motor cortex	UBERON:0001384	Mouse	RNAseq	CCN202002013	Mouse MOp BICCN taxonomy using multiple RNA-Seq datasets
	RNAseq 097-098	CS202002013_215			Zizhen Yao	10.1101/2020.02.29.970558	primary motor cortex	UBERON:0001384	Mouse	RNAseq	CCN202002013	Mouse MOp BICCN taxonomy using multiple RNA-Seq datasets
	RNAseq 099-102	CS202002013_216			Zizhen Yao	10.1101/2020.02.29.970558	primary motor cortex	UBERON:0001384	Mouse	RNAseq	CCN202002013	Mouse MOp BICCN taxonomy using multiple RNA-Seq datasets
	RNAseq 099-100	CS202002013_217			Zizhen Yao	10.1101/2020.02.29.970558	primary motor cortex	UBERON:0001384	Mouse	RNAseq	CCN202002013	Mouse MOp BICCN taxonomy using multiple RNA-Seq datasets
	RNAseq 101-102	CS202002013_218			Zizhen Yao	10.1101/2020.02.29.970558	primary motor cortex	UBERON:0001384	Mouse	RNAseq	CCN202002013	Mouse MOp BICCN taxonomy using multiple RNA-Seq datasets
Non-neural	RNAseq 103-116	CS202002013_219	Non-neural		Zizhen Yao	10.1101/2020.02.29.970558	primary motor cortex	UBERON:0001384	Mouse	RNAseq	CCN202002013	Mouse MOp BICCN taxonomy using multiple RNA-Seq datasets
	RNAseq 103-112	CS202002013_220			Zizhen Yao	10.1101/2020.02.29.970558	primary motor cortex	UBERON:0001384	Mouse	RNAseq	CCN202002013	Mouse MOp BICCN taxonomy using multiple RNA-Seq datasets
	RNAseq 104-112	CS202002013_221			Zizhen Yao	10.1101/2020.02.29.970558	primary motor cortex	UBERON:0001384	Mouse	RNAseq	CCN202002013	Mouse MOp BICCN taxonomy using multiple RNA-Seq datasets
VLMC	RNAseq 104-110	CS202002013_222	VLMC		Zizhen Yao	10.1101/2020.02.29.970558	primary motor cortex	UBERON:0001384	Mouse	RNAseq	CCN202002013	Mouse MOp BICCN taxonomy using multiple RNA-Seq datasets
	RNAseq 104-107	CS202002013_223			Zizhen Yao	10.1101/2020.02.29.970558	primary motor cortex	UBERON:0001384	Mouse	RNAseq	CCN202002013	Mouse MOp BICCN taxonomy using multiple RNA-Seq datasets
	RNAseq 104-105	CS202002013_224			Zizhen Yao	10.1101/2020.02.29.970558	primary motor cortex	UBERON:0001384	Mouse	RNAseq	CCN202002013	Mouse MOp BICCN taxonomy using multiple RNA-Seq datasets
	RNAseq 106-107	CS202002013_225			Zizhen Yao	10.1101/2020.02.29.970558	primary motor cortex	UBERON:0001384	Mouse	RNAseq	CCN202002013	Mouse MOp BICCN taxonomy using multiple RNA-Seq datasets
	RNAseq 108-110	CS202002013_226			Zizhen Yao	10.1101/2020.02.29.970558	primary motor cortex	UBERON:0001384	Mouse	RNAseq	CCN202002013	Mouse MOp BICCN taxonomy using multiple RNA-Seq datasets
	RNAseq 108-109	CS202002013_227			Zizhen Yao	10.1101/2020.02.29.970558	primary motor cortex	UBERON:0001384	Mouse	RNAseq	CCN202002013	Mouse MOp BICCN taxonomy using multiple RNA-Seq datasets
	RNAseq 111-112	CS202002013_228			Zizhen Yao	10.1101/2020.02.29.970558	primary motor cortex	UBERON:0001384	Mouse	RNAseq	CCN202002013	Mouse MOp BICCN taxonomy using multiple RNA-Seq datasets
Micro-PVM	RNAseq 113-116	CS202002013_229	Microglia-PVM	Microglia/PVM	Zizhen Yao	10.1101/2020.02.29.970558	primary motor cortex	UBERON:0001384	Mouse	RNAseq	CCN202002013	Mouse MOp BICCN taxonomy using multiple RNA-Seq datasets
	RNAseq 113-115	CS202002013_230			Zizhen Yao	10.1101/2020.02.29.970558	primary motor cortex	UBERON:0001384	Mouse	RNAseq	CCN202002013	Mouse MOp BICCN taxonomy using multiple RNA-Seq datasets
	RNAseq 114-115	CS202002013_231			Zizhen Yao	10.1101/2020.02.29.970558	primary motor cortex	UBERON:0001384	Mouse	RNAseq	CCN202002013	Mouse MOp BICCN taxonomy using multiple RNA-Seq datasets
Sst	RNAseq 028-047	CS202002013_232	Sst		Zizhen Yao	10.1101/2020.02.29.970558	primary motor cortex	UBERON:0001384	Mouse	RNAseq	CCN202002013	Mouse MOp BICCN taxonomy using multiple RNA-Seq datasets
Pvalb	RNAseq 048-057	CS202002013_233	Pvalb		Zizhen Yao	10.1101/2020.02.29.970558	primary motor cortex	UBERON:0001384	Mouse	RNAseq	CCN202002013	Mouse MOp BICCN taxonomy using multiple RNA-Seq datasets
Non-IT projecting	RNAseq 070-088	CS202002013_234	Non-IT projecting		Zizhen Yao	10.1101/2020.02.29.970558	primary motor cortex	UBERON:0001384	Mouse	RNAseq	CCN202002013	Mouse MOp BICCN taxonomy using multiple RNA-Seq datasets
Non-Neuronal	RNAseq 091-102	CS202002013_235	Non-neuronal		Zizhen Yao	10.1101/2020.02.29.970558	primary motor cortex	UBERON:0001384	Mouse	RNAseq	CCN202002013	Mouse MOp BICCN taxonomy using multiple RNA-Seq datasets
Oligo-OPC	RNAseq 091,095-102	CS202002013_236	Oligodendrocyte-OPC		Zizhen Yao	10.1101/2020.02.29.970558	primary motor cortex	UBERON:0001384	Mouse	RNAseq	CCN202002013	Mouse MOp BICCN taxonomy using multiple RNA-Seq datasets
PVM	RNAseq 114-116	CS202002013_237	PVM		Zizhen Yao	10.1101/2020.02.29.970558	primary motor cortex	UBERON:0001384	Mouse	RNAseq	CCN202002013	Mouse MOp BICCN taxonomy using multiple RNA-Seq datasets
	RNAseq 103-112	CS202002013_238			Zizhen Yao	10.1101/2020.02.29.970558	primary motor cortex	UBERON:0001384	Mouse	RNAseq	CCN202002013	Mouse MOp BICCN taxonomy using multiple RNA-Seq datasets
Lamp5_2	RNAseq 006-007	CS202002013_239		Lamp5_2	Nikolas Jorstad	10.1101/2020.03.31.016972	primary motor cortex	UBERON:0001384	Mouse	RNAseq	CCN202002013	Mouse MOp BICCN taxonomy using multiple RNA-Seq datasets
Sncg_3	RNAseq 011-013	CS202002013_240		Sncg_3	Nikolas Jorstad	10.1101/2020.03.31.016972	primary motor cortex	UBERON:0001384	Mouse	RNAseq	CCN202002013	Mouse MOp BICCN taxonomy using multiple RNA-Seq datasets
Sncg_1	RNAseq 014, 016	CS202002013_241		Sncg_1	Nikolas Jorstad	10.1101/2020.03.31.016972	primary motor cortex	UBERON:0001384	Mouse	RNAseq	CCN202002013	Mouse MOp BICCN taxonomy using multiple RNA-Seq datasets
Vip_3	RNAseq 015, 019, 022	CS202002013_242		Vip_3	Nikolas Jorstad	10.1101/2020.03.31.016972	primary motor cortex	UBERON:0001384	Mouse	RNAseq	CCN202002013	Mouse MOp BICCN taxonomy using multiple RNA-Seq datasets
Vip_2	RNAseq 017-018, 020-021	CS202002013_243		Vip_2	Nikolas Jorstad	10.1101/2020.03.31.016972	primary motor cortex	UBERON:0001384	Mouse	RNAseq	CCN202002013	Mouse MOp BICCN taxonomy using multiple RNA-Seq datasets
Vip_1	RNAseq 023-025	CS202002013_244		Vip_1	Nikolas Jorstad	10.1101/2020.03.31.016972	primary motor cortex	UBERON:0001384	Mouse	RNAseq	CCN202002013	Mouse MOp BICCN taxonomy using multiple RNA-Seq datasets
Sst_2	RNAseq 029-030, 034	CS202002013_245		Sst_2	Nikolas Jorstad	10.1101/2020.03.31.016972	primary motor cortex	UBERON:0001384	Mouse	RNAseq	CCN202002013	Mouse MOp BICCN taxonomy using multiple RNA-Seq datasets
Sst_3	RNAseq 035-036, 038-041	CS202002013_246		Sst_3	Nikolas Jorstad	10.1101/2020.03.31.016972	primary motor cortex	UBERON:0001384	Mouse	RNAseq	CCN202002013	Mouse MOp BICCN taxonomy using multiple RNA-Seq datasets
Sst_6	RNAseq 043-045	CS202002013_247		Sst_6	Nikolas Jorstad	10.1101/2020.03.31.016972	primary motor cortex	UBERON:0001384	Mouse	RNAseq	CCN202002013	Mouse MOp BICCN taxonomy using multiple RNA-Seq datasets
Pvalb_1	RNAseq 046, 050-055	CS202002013_248		Pvalb_1	Nikolas Jorstad	10.1101/2020.03.31.016972	primary motor cortex	UBERON:0001384	Mouse	RNAseq	CCN202002013	Mouse MOp BICCN taxonomy using multiple RNA-Seq datasets
Pvalb_2	RNAseq 048-049	CS202002013_249		Pvalb_2	Nikolas Jorstad	10.1101/2020.03.31.016972	primary motor cortex	UBERON:0001384	Mouse	RNAseq	CCN202002013	Mouse MOp BICCN taxonomy using multiple RNA-Seq datasets
L5 IT_1	RNAseq 061-062, 065	CS202002013_250		L5 IT_1	Nikolas Jorstad	10.1101/2020.03.31.016972	primary motor cortex	UBERON:0001384	Mouse	RNAseq	CCN202002013	Mouse MOp BICCN taxonomy using multiple RNA-Seq datasets
L6 IT_2	RNAseq 066, 068	CS202002013_251		L6 IT_2	Nikolas Jorstad	10.1101/2020.03.31.016972	primary motor cortex	UBERON:0001384	Mouse	RNAseq	CCN202002013	Mouse MOp BICCN taxonomy using multiple RNA-Seq datasets
L5 ET_1	RNAseq 070, 072-073	CS202002013_252		L5 ET_1	Nikolas Jorstad	10.1101/2020.03.31.016972	primary motor cortex	UBERON:0001384	Mouse	RNAseq	CCN202002013	Mouse MOp BICCN taxonomy using multiple RNA-Seq datasets
L6 CT_1	RNAseq 075, 077-081	CS202002013_253		L6 CT_1	Nikolas Jorstad	10.1101/2020.03.31.016972	primary motor cortex	UBERON:0001384	Mouse	RNAseq	CCN202002013	Mouse MOp BICCN taxonomy using multiple RNA-Seq datasets
Oligo_2	RNAseq 098, 110-112	CS202002013_254		Oligo_2	Nikolas Jorstad	10.1101/2020.03.31.016972	primary motor cortex	UBERON:0001384	Mouse	RNAseq	CCN202002013	Mouse MOp BICCN taxonomy using multiple RNA-Seq datasets
VLMC(i)	RNAseq 104-107, 110	CS202002013_255		VLMC(i)	Nikolas Jorstad	10.1101/2020.03.31.016972	primary motor cortex	UBERON:0001384	Mouse	RNAseq	CCN202002013	Mouse MOp BICCN taxonomy using multiple RNA-Seq datasets
Large CCK basket cell	RNAseq 009-012	CS202002013_256		Large CCK basket cell	Federico Scala	10.1101/2020.02.03.929158	primary motor cortex	UBERON:0001384	Mouse	RNAseq	CCN202002013	Mouse MOp BICCN taxonomy using multiple RNA-Seq datasets
L2/3 Bipolar VIP cell	RNAseq 021-025	CS202002013_257		L2/3 Bipolar VIP cell	Federico Scala	10.1101/2020.02.03.929158	primary motor cortex	UBERON:0001384	Mouse	RNAseq	CCN202002013	Mouse MOp BICCN taxonomy using multiple RNA-Seq datasets
L5 T Martinotti cell	RNAseq 030-032	CS202002013_258		L5 T Martinotti cell	Federico Scala	10.1101/2020.02.03.929158	primary motor cortex	UBERON:0001384	Mouse	RNAseq	CCN202002013	Mouse MOp BICCN taxonomy using multiple RNA-Seq datasets
Lower FS Basket cell	RNAseq 049-053	CS202002013_259		Lower FS Basket cell	Federico Scala	10.1101/2020.02.03.929158	primary motor cortex	UBERON:0001384	Mouse	RNAseq	CCN202002013	Mouse MOp BICCN taxonomy using multiple RNA-Seq datasets
MY-projecting L5 ET	RNAseq 070-071	CS202002013_260		MY-projecting L5 ET	Federico Scala	10.1101/2020.02.03.929158	primary motor cortex	UBERON:0001384	Mouse	RNAseq	CCN202002013	Mouse MOp BICCN taxonomy using multiple RNA-Seq datasets
Non-MY-projecting L5 ET	RNAseq 072-073	CS202002013_261		Non-MY-projecting L5 ET	Federico Scala	10.1101/2020.02.03.929158	primary motor cortex	UBERON:0001384	Mouse	RNAseq	CCN202002013	Mouse MOp BICCN taxonomy using multiple RNA-Seq datasets
Inh L1 LAMP5 PVRL2	RNAseq 001	CS201912131_1		Lamp5_1	Nikolas Jorstad	10.1101/2020.03.31.016972	primary motor cortex	UBERON:0001384	Human	RNAseq	CCN201912131	Human M1 transcriptomics taxonomy
Inh L1 LAMP5 RAB11FIP1	RNAseq 002	CS201912131_2			Nikolas Jorstad	10.1101/2020.03.31.016972	primary motor cortex	UBERON:0001384	Human	RNAseq	CCN201912131	Human M1 transcriptomics taxonomy
Inh L1-6 LAMP5 AARD	RNAseq 003	CS201912131_3			Nikolas Jorstad	10.1101/2020.03.31.016972	primary motor cortex	UBERON:0001384	Human	RNAseq	CCN201912131	Human M1 transcriptomics taxonomy
Inh L1-6 LAMP5 NES	RNAseq 004	CS201912131_4			Nikolas Jorstad	10.1101/2020.03.31.016972	primary motor cortex	UBERON:0001384	Human	RNAseq	CCN201912131	Human M1 transcriptomics taxonomy
Inh L1-6 LAMP5 CA1	RNAseq 005	CS201912131_5			Nikolas Jorstad	10.1101/2020.03.31.016972	primary motor cortex	UBERON:0001384	Human	RNAseq	CCN201912131	Human M1 transcriptomics taxonomy
Inh L5-6 LAMP5 CRABP1	RNAseq 006	CS201912131_6			Nikolas Jorstad	10.1101/2020.03.31.016972	primary motor cortex	UBERON:0001384	Human	RNAseq	CCN201912131	Human M1 transcriptomics taxonomy
Inh L3-6 PAX6 LINC01497	RNAseq 007	CS201912131_7			Nikolas Jorstad	10.1101/2020.03.31.016972	primary motor cortex	UBERON:0001384	Human	RNAseq	CCN201912131	Human M1 transcriptomics taxonomy
Inh L1 PAX6 MIR101-1	RNAseq 008	CS201912131_8			Nikolas Jorstad	10.1101/2020.03.31.016972	primary motor cortex	UBERON:0001384	Human	RNAseq	CCN201912131	Human M1 transcriptomics taxonomy
Inh L1 PAX6 CHRFAM7A	RNAseq 009	CS201912131_9			Nikolas Jorstad	10.1101/2020.03.31.016972	primary motor cortex	UBERON:0001384	Human	RNAseq	CCN201912131	Human M1 transcriptomics taxonomy
Inh L1-6 VIP SLC7A6OS	RNAseq 010	CS201912131_10			Nikolas Jorstad	10.1101/2020.03.31.016972	primary motor cortex	UBERON:0001384	Human	RNAseq	CCN201912131	Human M1 transcriptomics taxonomy
Inh L2 PAX6 FREM2	RNAseq 011	CS201912131_11		Sncg_2	Nikolas Jorstad	10.1101/2020.03.31.016972	primary motor cortex	UBERON:0001384	Human	RNAseq	CCN201912131	Human M1 transcriptomics taxonomy
Inh L1-2 VIP HTR3A	RNAseq 012	CS201912131_12			Nikolas Jorstad	10.1101/2020.03.31.016972	primary motor cortex	UBERON:0001384	Human	RNAseq	CCN201912131	Human M1 transcriptomics taxonomy
Inh L1-2 VIP WNT4	RNAseq 013	CS201912131_13			Nikolas Jorstad	10.1101/2020.03.31.016972	primary motor cortex	UBERON:0001384	Human	RNAseq	CCN201912131	Human M1 transcriptomics taxonomy
Inh L1 LAMP5 BMP2	RNAseq 014	CS201912131_14			Nikolas Jorstad	10.1101/2020.03.31.016972	primary motor cortex	UBERON:0001384	Human	RNAseq	CCN201912131	Human M1 transcriptomics taxonomy
Inh L1 LAMP5 NMBR	RNAseq 015	CS201912131_15			Nikolas Jorstad	10.1101/2020.03.31.016972	primary motor cortex	UBERON:0001384	Human	RNAseq	CCN201912131	Human M1 transcriptomics taxonomy
Inh L1 PVALB SST ASIC4	RNAseq 016	CS201912131_16			Nikolas Jorstad	10.1101/2020.03.31.016972	primary motor cortex	UBERON:0001384	Human	RNAseq	CCN201912131	Human M1 transcriptomics taxonomy
Inh L1 SST P4HA3	RNAseq 017	CS201912131_17			Nikolas Jorstad	10.1101/2020.03.31.016972	primary motor cortex	UBERON:0001384	Human	RNAseq	CCN201912131	Human M1 transcriptomics taxonomy
Inh L1 SST DEFB108B	RNAseq 018	CS201912131_18			Nikolas Jorstad	10.1101/2020.03.31.016972	primary motor cortex	UBERON:0001384	Human	RNAseq	CCN201912131	Human M1 transcriptomics taxonomy
Inh L1-3 VIP CBLN1	RNAseq 019	CS201912131_19			Nikolas Jorstad	10.1101/2020.03.31.016972	primary motor cortex	UBERON:0001384	Human	RNAseq	CCN201912131	Human M1 transcriptomics taxonomy
Inh L1-2 VIP EXPH5	RNAseq 020	CS201912131_20			Nikolas Jorstad	10.1101/2020.03.31.016972	primary motor cortex	UBERON:0001384	Human	RNAseq	CCN201912131	Human M1 transcriptomics taxonomy
Inh L1-3 VIP HSPB6	RNAseq 021	CS201912131_21			Nikolas Jorstad	10.1101/2020.03.31.016972	primary motor cortex	UBERON:0001384	Human	RNAseq	CCN201912131	Human M1 transcriptomics taxonomy
Inh L1-2 VIP PTGER3	RNAseq 022	CS201912131_22			Nikolas Jorstad	10.1101/2020.03.31.016972	primary motor cortex	UBERON:0001384	Human	RNAseq	CCN201912131	Human M1 transcriptomics taxonomy
Inh L1-2 VIP SCML4	RNAseq 023	CS201912131_23			Nikolas Jorstad	10.1101/2020.03.31.016972	primary motor cortex	UBERON:0001384	Human	RNAseq	CCN201912131	Human M1 transcriptomics taxonomy
Inh L1-3 VIP FNDC1	RNAseq 024	CS201912131_24			Nikolas Jorstad	10.1101/2020.03.31.016972	primary motor cortex	UBERON:0001384	Human	RNAseq	CCN201912131	Human M1 transcriptomics taxonomy
Inh L1-3 VIP CHRNA2	RNAseq 025	CS201912131_25			Nikolas Jorstad	10.1101/2020.03.31.016972	primary motor cortex	UBERON:0001384	Human	RNAseq	CCN201912131	Human M1 transcriptomics taxonomy
Inh L2 VIP SLC6A16	RNAseq 026	CS201912131_26			Nikolas Jorstad	10.1101/2020.03.31.016972	primary motor cortex	UBERON:0001384	Human	RNAseq	CCN201912131	Human M1 transcriptomics taxonomy
Inh L1 VIP KLHDC8B	RNAseq 027	CS201912131_27			Nikolas Jorstad	10.1101/2020.03.31.016972	primary motor cortex	UBERON:0001384	Human	RNAseq	CCN201912131	Human M1 transcriptomics taxonomy
Inh L3-5 VIP IGDCC3	RNAseq 028	CS201912131_28			Nikolas Jorstad	10.1101/2020.03.31.016972	primary motor cortex	UBERON:0001384	Human	RNAseq	CCN201912131	Human M1 transcriptomics taxonomy
Inh L1-5 VIP SMOC1	RNAseq 029	CS201912131_29			Nikolas Jorstad	10.1101/2020.03.31.016972	primary motor cortex	UBERON:0001384	Human	RNAseq	CCN201912131	Human M1 transcriptomics taxonomy
Inh L3-5 VIP HS3ST3A1	RNAseq 030	CS201912131_30			Nikolas Jorstad	10.1101/2020.03.31.016972	primary motor cortex	UBERON:0001384	Human	RNAseq	CCN201912131	Human M1 transcriptomics taxonomy
Inh L5-6 VIP COL4A3	RNAseq 031	CS201912131_31			Nikolas Jorstad	10.1101/2020.03.31.016972	primary motor cortex	UBERON:0001384	Human	RNAseq	CCN201912131	Human M1 transcriptomics taxonomy
Inh L1-5 VIP CD27-AS1	RNAseq 032	CS201912131_32			Nikolas Jorstad	10.1101/2020.03.31.016972	primary motor cortex	UBERON:0001384	Human	RNAseq	CCN201912131	Human M1 transcriptomics taxonomy
Inh L2-5 VIP BSPRY	RNAseq 033	CS201912131_33			Nikolas Jorstad	10.1101/2020.03.31.016972	primary motor cortex	UBERON:0001384	Human	RNAseq	CCN201912131	Human M1 transcriptomics taxonomy
Inh L2-5 VIP SOX11	RNAseq 034	CS201912131_34			Nikolas Jorstad	10.1101/2020.03.31.016972	primary motor cortex	UBERON:0001384	Human	RNAseq	CCN201912131	Human M1 transcriptomics taxonomy
Inh L3-6 VIP ZIM2-AS1	RNAseq 035	CS201912131_35			Nikolas Jorstad	10.1101/2020.03.31.016972	primary motor cortex	UBERON:0001384	Human	RNAseq	CCN201912131	Human M1 transcriptomics taxonomy
Inh L1-5 VIP PHLDB3	RNAseq 036	CS201912131_36			Nikolas Jorstad	10.1101/2020.03.31.016972	primary motor cortex	UBERON:0001384	Human	RNAseq	CCN201912131	Human M1 transcriptomics taxonomy
Inh L1-5 VIP LINC01013	RNAseq 037	CS201912131_37			Nikolas Jorstad	10.1101/2020.03.31.016972	primary motor cortex	UBERON:0001384	Human	RNAseq	CCN201912131	Human M1 transcriptomics taxonomy
Inh L3-6 VIP UG0898H09	RNAseq 038	CS201912131_38			Nikolas Jorstad	10.1101/2020.03.31.016972	primary motor cortex	UBERON:0001384	Human	RNAseq	CCN201912131	Human M1 transcriptomics taxonomy
Inh L3-5 VIP TAC3	RNAseq 039	CS201912131_39			Nikolas Jorstad	10.1101/2020.03.31.016972	primary motor cortex	UBERON:0001384	Human	RNAseq	CCN201912131	Human M1 transcriptomics taxonomy
Inh L1-6 SST NPY	RNAseq 040	CS201912131_40	Sst Chodl	Sst Chodl	Nikolas Jorstad	10.1101/2020.03.31.016972	primary motor cortex	UBERON:0001384	Human	RNAseq	CCN201912131	Human M1 transcriptomics taxonomy
Inh L3-5 SST CDH3	RNAseq 041	CS201912131_41			Nikolas Jorstad	10.1101/2020.03.31.016972	primary motor cortex	UBERON:0001384	Human	RNAseq	CCN201912131	Human M1 transcriptomics taxonomy
Inh L5 SST RPL35AP11	RNAseq 042	CS201912131_42			Nikolas Jorstad	10.1101/2020.03.31.016972	primary motor cortex	UBERON:0001384	Human	RNAseq	CCN201912131	Human M1 transcriptomics taxonomy
Inh L5-6 SST ISX	RNAseq 043	CS201912131_43			Nikolas Jorstad	10.1101/2020.03.31.016972	primary motor cortex	UBERON:0001384	Human	RNAseq	CCN201912131	Human M1 transcriptomics taxonomy
Inh L5-6 PVALB SST CRHR2	RNAseq 044	CS201912131_44			Nikolas Jorstad	10.1101/2020.03.31.016972	primary motor cortex	UBERON:0001384	Human	RNAseq	CCN201912131	Human M1 transcriptomics taxonomy
Inh L3-5 SST OR5AH1P	RNAseq 045	CS201912131_45			Nikolas Jorstad	10.1101/2020.03.31.016972	primary motor cortex	UBERON:0001384	Human	RNAseq	CCN201912131	Human M1 transcriptomics taxonomy
Inh L3-5 SST GGTLC3	RNAseq 046	CS201912131_46			Nikolas Jorstad	10.1101/2020.03.31.016972	primary motor cortex	UBERON:0001384	Human	RNAseq	CCN201912131	Human M1 transcriptomics taxonomy
Inh L2-3 SST NMU	RNAseq 047	CS201912131_47			Nikolas Jorstad	10.1101/2020.03.31.016972	primary motor cortex	UBERON:0001384	Human	RNAseq	CCN201912131	Human M1 transcriptomics taxonomy
Inh L5-6 SST PAWR	RNAseq 048	CS201912131_48			Nikolas Jorstad	10.1101/2020.03.31.016972	primary motor cortex	UBERON:0001384	Human	RNAseq	CCN201912131	Human M1 transcriptomics taxonomy
Inh L5-6 SST PIK3CD	RNAseq 049	CS201912131_49			Nikolas Jorstad	10.1101/2020.03.31.016972	primary motor cortex	UBERON:0001384	Human	RNAseq	CCN201912131	Human M1 transcriptomics taxonomy
Inh L1-2 SST CCNJL	RNAseq 050	CS201912131_50			Nikolas Jorstad	10.1101/2020.03.31.016972	primary motor cortex	UBERON:0001384	Human	RNAseq	CCN201912131	Human M1 transcriptomics taxonomy
Inh L1-3 SST FAM20A	RNAseq 051	CS201912131_51			Nikolas Jorstad	10.1101/2020.03.31.016972	primary motor cortex	UBERON:0001384	Human	RNAseq	CCN201912131	Human M1 transcriptomics taxonomy
Inh L1-2 SST PRRT4	RNAseq 052	CS201912131_52			Nikolas Jorstad	10.1101/2020.03.31.016972	primary motor cortex	UBERON:0001384	Human	RNAseq	CCN201912131	Human M1 transcriptomics taxonomy
Inh L5-6 SST BEAN1	RNAseq 053	CS201912131_53			Nikolas Jorstad	10.1101/2020.03.31.016972	primary motor cortex	UBERON:0001384	Human	RNAseq	CCN201912131	Human M1 transcriptomics taxonomy
Inh L5-6 SST DNAJC14	RNAseq 054	CS201912131_54			Nikolas Jorstad	10.1101/2020.03.31.016972	primary motor cortex	UBERON:0001384	Human	RNAseq	CCN201912131	Human M1 transcriptomics taxonomy
Inh L5-6 SST C4orf26	RNAseq 055	CS201912131_55			Nikolas Jorstad	10.1101/2020.03.31.016972	primary motor cortex	UBERON:0001384	Human	RNAseq	CCN201912131	Human M1 transcriptomics taxonomy
Inh L5-6 SST FBN2	RNAseq 056	CS201912131_56			Nikolas Jorstad	10.1101/2020.03.31.016972	primary motor cortex	UBERON:0001384	Human	RNAseq	CCN201912131	Human M1 transcriptomics taxonomy
Inh L5-6 SST KLHL1	RNAseq 057	CS201912131_57			Nikolas Jorstad	10.1101/2020.03.31.016972	primary motor cortex	UBERON:0001384	Human	RNAseq	CCN201912131	Human M1 transcriptomics taxonomy
Inh L6 SST TH	RNAseq 058	CS201912131_58		Sst_7	Nikolas Jorstad	10.1101/2020.03.31.016972	primary motor cortex	UBERON:0001384	Human	RNAseq	CCN201912131	Human M1 transcriptomics taxonomy
Inh L5-6 PVALB KCNIP2	RNAseq 059	CS201912131_59			Nikolas Jorstad	10.1101/2020.03.31.016972	primary motor cortex	UBERON:0001384	Human	RNAseq	CCN201912131	Human M1 transcriptomics taxonomy
Inh L5-6 PVALB ZFPM2-AS1	RNAseq 060	CS201912131_60			Nikolas Jorstad	10.1101/2020.03.31.016972	primary motor cortex	UBERON:0001384	Human	RNAseq	CCN201912131	Human M1 transcriptomics taxonomy
Inh L3-5 PVALB ISG20	RNAseq 061	CS201912131_61			Nikolas Jorstad	10.1101/2020.03.31.016972	primary motor cortex	UBERON:0001384	Human	RNAseq	CCN201912131	Human M1 transcriptomics taxonomy
Inh L5 PVALB LRIG3	RNAseq 062	CS201912131_62			Nikolas Jorstad	10.1101/2020.03.31.016972	primary motor cortex	UBERON:0001384	Human	RNAseq	CCN201912131	Human M1 transcriptomics taxonomy
Inh L2-5 PVALB HHIPL1	RNAseq 063	CS201912131_63			Nikolas Jorstad	10.1101/2020.03.31.016972	primary motor cortex	UBERON:0001384	Human	RNAseq	CCN201912131	Human M1 transcriptomics taxonomy
Inh L2-5 PVALB RPH3AL	RNAseq 064	CS201912131_64			Nikolas Jorstad	10.1101/2020.03.31.016972	primary motor cortex	UBERON:0001384	Human	RNAseq	CCN201912131	Human M1 transcriptomics taxonomy
Inh L3 PVALB SAMD13	RNAseq 065	CS201912131_65			Nikolas Jorstad	10.1101/2020.03.31.016972	primary motor cortex	UBERON:0001384	Human	RNAseq	CCN201912131	Human M1 transcriptomics taxonomy
Inh L1-2 PVALB CDK20	RNAseq 066	CS201912131_66			Nikolas Jorstad	10.1101/2020.03.31.016972	primary motor cortex	UBERON:0001384	Human	RNAseq	CCN201912131	Human M1 transcriptomics taxonomy
Inh L2 PVALB FRZB	RNAseq 067	CS201912131_67			Nikolas Jorstad	10.1101/2020.03.31.016972	primary motor cortex	UBERON:0001384	Human	RNAseq	CCN201912131	Human M1 transcriptomics taxonomy
Inh L1-2 SST CLIC6	RNAseq 068	CS201912131_68			Nikolas Jorstad	10.1101/2020.03.31.016972	primary motor cortex	UBERON:0001384	Human	RNAseq	CCN201912131	Human M1 transcriptomics taxonomy
Inh L5-6 PVALB GAPDHP60	RNAseq 069	CS201912131_69			Nikolas Jorstad	10.1101/2020.03.31.016972	primary motor cortex	UBERON:0001384	Human	RNAseq	CCN201912131	Human M1 transcriptomics taxonomy
Inh L5-6 PVALB FAM150B	RNAseq 070	CS201912131_70			Nikolas Jorstad	10.1101/2020.03.31.016972	primary motor cortex	UBERON:0001384	Human	RNAseq	CCN201912131	Human M1 transcriptomics taxonomy
Inh L5-6 PVALB MEPE	RNAseq 071	CS201912131_71			Nikolas Jorstad	10.1101/2020.03.31.016972	primary motor cortex	UBERON:0001384	Human	RNAseq	CCN201912131	Human M1 transcriptomics taxonomy
Inh L1-6 PVALB COL15A1	RNAseq 072	CS201912131_72	Chandelier	Chandelier cell	Nikolas Jorstad	10.1101/2020.03.31.016972	primary motor cortex	UBERON:0001384	Human	RNAseq	CCN201912131	Human M1 transcriptomics taxonomy
Exc L2 LAMP5 KCNG3	RNAseq 073	CS201912131_73			Nikolas Jorstad	10.1101/2020.03.31.016972	primary motor cortex	UBERON:0001384	Human	RNAseq	CCN201912131	Human M1 transcriptomics taxonomy
Exc L2 LINC00507 ATP7B	RNAseq 074	CS201912131_74			Nikolas Jorstad	10.1101/2020.03.31.016972	primary motor cortex	UBERON:0001384	Human	RNAseq	CCN201912131	Human M1 transcriptomics taxonomy
Exc L2 LINC00507 GLRA3	RNAseq 075	CS201912131_75			Nikolas Jorstad	10.1101/2020.03.31.016972	primary motor cortex	UBERON:0001384	Human	RNAseq	CCN201912131	Human M1 transcriptomics taxonomy
Exc L2-3 RORB RTKN2	RNAseq 076	CS201912131_76			Nikolas Jorstad	10.1101/2020.03.31.016972	primary motor cortex	UBERON:0001384	Human	RNAseq	CCN201912131	Human M1 transcriptomics taxonomy
Exc L2-3 LINC00507 DSG3	RNAseq 077	CS201912131_77			Nikolas Jorstad	10.1101/2020.03.31.016972	primary motor cortex	UBERON:0001384	Human	RNAseq	CCN201912131	Human M1 transcriptomics taxonomy
Exc L3 LAMP5 CARM1P1	RNAseq 078	CS201912131_78			Nikolas Jorstad	10.1101/2020.03.31.016972	primary motor cortex	UBERON:0001384	Human	RNAseq	CCN201912131	Human M1 transcriptomics taxonomy
Oligo L2-6 OPALIN MAP6D1	RNAseq 117	CS201912131_79			Nikolas Jorstad	10.1101/2020.03.31.016972	primary motor cortex	UBERON:0001384	Human	RNAseq	CCN201912131	Human M1 transcriptomics taxonomy
Exc L2-3 RORB CCDC68	RNAseq 079	CS201912131_80			Nikolas Jorstad	10.1101/2020.03.31.016972	primary motor cortex	UBERON:0001384	Human	RNAseq	CCN201912131	Human M1 transcriptomics taxonomy
Exc L2-3 RORB PTPN3	RNAseq 080	CS201912131_81			Nikolas Jorstad	10.1101/2020.03.31.016972	primary motor cortex	UBERON:0001384	Human	RNAseq	CCN201912131	Human M1 transcriptomics taxonomy
Exc L3 THEMIS ENPEP	RNAseq 081	CS201912131_82			Nikolas Jorstad	10.1101/2020.03.31.016972	primary motor cortex	UBERON:0001384	Human	RNAseq	CCN201912131	Human M1 transcriptomics taxonomy
Exc L3-5 RORB TNNT2	RNAseq 082	CS201912131_83			Nikolas Jorstad	10.1101/2020.03.31.016972	primary motor cortex	UBERON:0001384	Human	RNAseq	CCN201912131	Human M1 transcriptomics taxonomy
Exc L3-5 RORB LAMA4	RNAseq 083	CS201912131_84			Nikolas Jorstad	10.1101/2020.03.31.016972	primary motor cortex	UBERON:0001384	Human	RNAseq	CCN201912131	Human M1 transcriptomics taxonomy
Exc L5 THEMIS VILL	RNAseq 084	CS201912131_85			Nikolas Jorstad	10.1101/2020.03.31.016972	primary motor cortex	UBERON:0001384	Human	RNAseq	CCN201912131	Human M1 transcriptomics taxonomy
Exc L3 RORB OTOGL	RNAseq 085	CS201912131_86			Nikolas Jorstad	10.1101/2020.03.31.016972	primary motor cortex	UBERON:0001384	Human	RNAseq	CCN201912131	Human M1 transcriptomics taxonomy
Exc L3-5 RORB LINC01202	RNAseq 086	CS201912131_87			Nikolas Jorstad	10.1101/2020.03.31.016972	primary motor cortex	UBERON:0001384	Human	RNAseq	CCN201912131	Human M1 transcriptomics taxonomy
Exc L5 THEMIS SLC22A18	RNAseq 087	CS201912131_88			Nikolas Jorstad	10.1101/2020.03.31.016972	primary motor cortex	UBERON:0001384	Human	RNAseq	CCN201912131	Human M1 transcriptomics taxonomy
Exc L5-6 THEMIS TNFAIP6	RNAseq 088	CS201912131_89			Nikolas Jorstad	10.1101/2020.03.31.016972	primary motor cortex	UBERON:0001384	Human	RNAseq	CCN201912131	Human M1 transcriptomics taxonomy
Exc L3-5 RORB LNX2	RNAseq 089	CS201912131_90			Nikolas Jorstad	10.1101/2020.03.31.016972	primary motor cortex	UBERON:0001384	Human	RNAseq	CCN201912131	Human M1 transcriptomics taxonomy
Exc L3-5 RORB RPRM	RNAseq 090	CS201912131_91			Nikolas Jorstad	10.1101/2020.03.31.016972	primary motor cortex	UBERON:0001384	Human	RNAseq	CCN201912131	Human M1 transcriptomics taxonomy
Exc L5 RORB MED8	RNAseq 091	CS201912131_92			Nikolas Jorstad	10.1101/2020.03.31.016972	primary motor cortex	UBERON:0001384	Human	RNAseq	CCN201912131	Human M1 transcriptomics taxonomy
Exc L5 THEMIS FGF10	RNAseq 092	CS201912131_93			Nikolas Jorstad	10.1101/2020.03.31.016972	primary motor cortex	UBERON:0001384	Human	RNAseq	CCN201912131	Human M1 transcriptomics taxonomy
Exc L6 THEMIS LINC00343	RNAseq 093	CS201912131_94			Nikolas Jorstad	10.1101/2020.03.31.016972	primary motor cortex	UBERON:0001384	Human	RNAseq	CCN201912131	Human M1 transcriptomics taxonomy
Exc L6 THEMIS SLN	RNAseq 094	CS201912131_95			Nikolas Jorstad	10.1101/2020.03.31.016972	primary motor cortex	UBERON:0001384	Human	RNAseq	CCN201912131	Human M1 transcriptomics taxonomy
Exc L6 THEMIS SNTG2	RNAseq 095	CS201912131_96			Nikolas Jorstad	10.1101/2020.03.31.016972	primary motor cortex	UBERON:0001384	Human	RNAseq	CCN201912131	Human M1 transcriptomics taxonomy
Exc L5-6 THEMIS SMYD1	RNAseq 096	CS201912131_97	L6 IT Car3	L6 IT_3	Nikolas Jorstad	10.1101/2020.03.31.016972	primary motor cortex	UBERON:0001384	Human	RNAseq	CCN201912131	Human M1 transcriptomics taxonomy
Exc L5-6 FEZF2 OR1L8	RNAseq 097	CS201912131_98			Nikolas Jorstad	10.1101/2020.03.31.016972	primary motor cortex	UBERON:0001384	Human	RNAseq	CCN201912131	Human M1 transcriptomics taxonomy
Exc L5 THEMIS LINC01116	RNAseq 098	CS201912131_99			Nikolas Jorstad	10.1101/2020.03.31.016972	primary motor cortex	UBERON:0001384	Human	RNAseq	CCN201912131	Human M1 transcriptomics taxonomy
Exc L5 THEMIS RGPD6	RNAseq 099	CS201912131_100			Nikolas Jorstad	10.1101/2020.03.31.016972	primary motor cortex	UBERON:0001384	Human	RNAseq	CCN201912131	Human M1 transcriptomics taxonomy
Exc L5-6 FEZF2 C9orf135-AS1	RNAseq 100	CS201912131_101		L6 CT_2	Nikolas Jorstad	10.1101/2020.03.31.016972	primary motor cortex	UBERON:0001384	Human	RNAseq	CCN201912131	Human M1 transcriptomics taxonomy
Exc L5-6 FEZF2 FILIP1L	RNAseq 101	CS201912131_102			Nikolas Jorstad	10.1101/2020.03.31.016972	primary motor cortex	UBERON:0001384	Human	RNAseq	CCN201912131	Human M1 transcriptomics taxonomy
Exc L5-6 FEZF2 SH2D1B	RNAseq 102	CS201912131_103			Nikolas Jorstad	10.1101/2020.03.31.016972	primary motor cortex	UBERON:0001384	Human	RNAseq	CCN201912131	Human M1 transcriptomics taxonomy
Exc L6 FEZF2 PDYN	RNAseq 103	CS201912131_104			Nikolas Jorstad	10.1101/2020.03.31.016972	primary motor cortex	UBERON:0001384	Human	RNAseq	CCN201912131	Human M1 transcriptomics taxonomy
Exc L6 FEZF2 FFAR4	RNAseq 104	CS201912131_105			Nikolas Jorstad	10.1101/2020.03.31.016972	primary motor cortex	UBERON:0001384	Human	RNAseq	CCN201912131	Human M1 transcriptomics taxonomy
Exc L6 FEZF2 PROKR2	RNAseq 105	CS201912131_106			Nikolas Jorstad	10.1101/2020.03.31.016972	primary motor cortex	UBERON:0001384	Human	RNAseq	CCN201912131	Human M1 transcriptomics taxonomy
Exc L5-6 FEZF2 CFTR	RNAseq 106	CS201912131_107			Nikolas Jorstad	10.1101/2020.03.31.016972	primary motor cortex	UBERON:0001384	Human	RNAseq	CCN201912131	Human M1 transcriptomics taxonomy
Exc L6 FEZF2 KLK7	RNAseq 107	CS201912131_108			Nikolas Jorstad	10.1101/2020.03.31.016972	primary motor cortex	UBERON:0001384	Human	RNAseq	CCN201912131	Human M1 transcriptomics taxonomy
Exc L6 FEZF2 POGK	RNAseq 108	CS201912131_109			Nikolas Jorstad	10.1101/2020.03.31.016972	primary motor cortex	UBERON:0001384	Human	RNAseq	CCN201912131	Human M1 transcriptomics taxonomy
Exc L5 FEZF2 CSN1S1	RNAseq 109	CS201912131_110			Nikolas Jorstad	10.1101/2020.03.31.016972	primary motor cortex	UBERON:0001384	Human	RNAseq	CCN201912131	Human M1 transcriptomics taxonomy
Exc L3-5 FEZF2 ASGR2	RNAseq 110	CS201912131_111			Nikolas Jorstad	10.1101/2020.03.31.016972	primary motor cortex	UBERON:0001384	Human	RNAseq	CCN201912131	Human M1 transcriptomics taxonomy
Exc L3-5 FEZF2 LINC01107	RNAseq 111	CS201912131_112		L5 ET_2	Nikolas Jorstad	10.1101/2020.03.31.016972	primary motor cortex	UBERON:0001384	Human	RNAseq	CCN201912131	Human M1 transcriptomics taxonomy
Exc L5 FEZF2 PKD2L1	RNAseq 112	CS201912131_113			Nikolas Jorstad	10.1101/2020.03.31.016972	primary motor cortex	UBERON:0001384	Human	RNAseq	CCN201912131	Human M1 transcriptomics taxonomy
Exc L5 FEZF2 NREP-AS1	RNAseq 113	CS201912131_114			Nikolas Jorstad	10.1101/2020.03.31.016972	primary motor cortex	UBERON:0001384	Human	RNAseq	CCN201912131	Human M1 transcriptomics taxonomy
Exc L5 FEZF2 RNF144A-AS1	RNAseq 114	CS201912131_115			Nikolas Jorstad	10.1101/2020.03.31.016972	primary motor cortex	UBERON:0001384	Human	RNAseq	CCN201912131	Human M1 transcriptomics taxonomy
Exc L5-6 FEZF2 IFNG-AS1	RNAseq 115	CS201912131_116			Nikolas Jorstad	10.1101/2020.03.31.016972	primary motor cortex	UBERON:0001384	Human	RNAseq	CCN201912131	Human M1 transcriptomics taxonomy
Exc L5-6 FEZF2 LPO	RNAseq 116	CS201912131_117			Nikolas Jorstad	10.1101/2020.03.31.016972	primary motor cortex	UBERON:0001384	Human	RNAseq	CCN201912131	Human M1 transcriptomics taxonomy
OPC L1-6 PDGFRA COL20A1	RNAseq 118	CS201912131_118	OPC	OPC	Nikolas Jorstad	10.1101/2020.03.31.016972	primary motor cortex	UBERON:0001384	Human	RNAseq	CCN201912131	Human M1 transcriptomics taxonomy
Oligo L3-6 OPALIN ENPP6	RNAseq 119	CS201912131_119		Oligo_1	Nikolas Jorstad	10.1101/2020.03.31.016972	primary motor cortex	UBERON:0001384	Human	RNAseq	CCN201912131	Human M1 transcriptomics taxonomy
Oligo L2-6 OPALIN FTH1P3	RNAseq 120	CS201912131_120			Nikolas Jorstad	10.1101/2020.03.31.016972	primary motor cortex	UBERON:0001384	Human	RNAseq	CCN201912131	Human M1 transcriptomics taxonomy
Oligo L5-6 OPALIN LDLRAP1	RNAseq 121	CS201912131_121			Nikolas Jorstad	10.1101/2020.03.31.016972	primary motor cortex	UBERON:0001384	Human	RNAseq	CCN201912131	Human M1 transcriptomics taxonomy
Astro L1-6 FGFR3 AQP1	RNAseq 122	CS201912131_122			Nikolas Jorstad	10.1101/2020.03.31.016972	primary motor cortex	UBERON:0001384	Human	RNAseq	CCN201912131	Human M1 transcriptomics taxonomy
Astro L1 FGFR3 SERPINI2	RNAseq 123	CS201912131_123			Nikolas Jorstad	10.1101/2020.03.31.016972	primary motor cortex	UBERON:0001384	Human	RNAseq	CCN201912131	Human M1 transcriptomics taxonomy
Astro L1-6 FGFR3 PLCG1	RNAseq 124	CS201912131_124		Astro_2	Nikolas Jorstad	10.1101/2020.03.31.016972	primary motor cortex	UBERON:0001384	Human	RNAseq	CCN201912131	Human M1 transcriptomics taxonomy
Endo L2-5 NOSTRIN SRGN	RNAseq 125	CS201912131_125	Endothelial	Endo	Nikolas Jorstad	10.1101/2020.03.31.016972	primary motor cortex	UBERON:0001384	Human	RNAseq	CCN201912131	Human M1 transcriptomics taxonomy
VLMC L1-5 PDGFRA COLEC12	RNAseq 126	CS201912131_126	VLMC	VLMC	Nikolas Jorstad	10.1101/2020.03.31.016972	primary motor cortex	UBERON:0001384	Human	RNAseq	CCN201912131	Human M1 transcriptomics taxonomy
Micro L1-6 TYROBP CD74	RNAseq 127	CS201912131_127	Microglia-PVM	Microglia/PVM	Nikolas Jorstad	10.1101/2020.03.31.016972	primary motor cortex	UBERON:0001384	Human	RNAseq	CCN201912131	Human M1 transcriptomics taxonomy
Lamp5	RNAseq 001-008, 014-015	CS201912131_128	Lamp5		Nikolas Jorstad	10.1101/2020.03.31.016972	primary motor cortex	UBERON:0001384	Human	RNAseq	CCN201912131	Human M1 transcriptomics taxonomy
Sncg	RNAseq 009-013, 016-018	CS201912131_129	Sncg		Nikolas Jorstad	10.1101/2020.03.31.016972	primary motor cortex	UBERON:0001384	Human	RNAseq	CCN201912131	Human M1 transcriptomics taxonomy
Vip	RNAseq 019-039	CS201912131_130	Vip		Nikolas Jorstad	10.1101/2020.03.31.016972	primary motor cortex	UBERON:0001384	Human	RNAseq	CCN201912131	Human M1 transcriptomics taxonomy
Sst	RNAseq 041-058	CS201912131_131	Sst		Nikolas Jorstad	10.1101/2020.03.31.016972	primary motor cortex	UBERON:0001384	Human	RNAseq	CCN201912131	Human M1 transcriptomics taxonomy
Pvalb	RNAseq 059-072	CS201912131_132	Pvalb		Nikolas Jorstad	10.1101/2020.03.31.016972	primary motor cortex	UBERON:0001384	Human	RNAseq	CCN201912131	Human M1 transcriptomics taxonomy
L2/3 IT	RNAseq 073-080	CS201912131_133	L2/3 IT		Nikolas Jorstad	10.1101/2020.03.31.016972	primary motor cortex	UBERON:0001384	Human	RNAseq	CCN201912131	Human M1 transcriptomics taxonomy
L5 IT	RNAseq 081-092	CS201912131_134	L5 IT		Nikolas Jorstad	10.1101/2020.03.31.016972	primary motor cortex	UBERON:0001384	Human	RNAseq	CCN201912131	Human M1 transcriptomics taxonomy
L6 IT	RNAseq 093-095	CS201912131_135	L6 IT		Nikolas Jorstad	10.1101/2020.03.31.016972	primary motor cortex	UBERON:0001384	Human	RNAseq	CCN201912131	Human M1 transcriptomics taxonomy
L6 CT	RNAseq 097-102	CS201912131_136	L6 CT		Nikolas Jorstad	10.1101/2020.03.31.016972	primary motor cortex	UBERON:0001384	Human	RNAseq	CCN201912131	Human M1 transcriptomics taxonomy
L6b	RNAseq 103-108	CS201912131_137	L6b	L6b	Nikolas Jorstad	10.1101/2020.03.31.016972	primary motor cortex	UBERON:0001384	Human	RNAseq	CCN201912131	Human M1 transcriptomics taxonomy
L5 ET	RNAseq 109-111	CS201912131_138	L5 ET		Nikolas Jorstad	10.1101/2020.03.31.016972	primary motor cortex	UBERON:0001384	Human	RNAseq	CCN201912131	Human M1 transcriptomics taxonomy
L5/6 NP	RNAseq 112-116	CS201912131_139	L5/6 NP	L5/6 NP	Nikolas Jorstad	10.1101/2020.03.31.016972	primary motor cortex	UBERON:0001384	Human	RNAseq	CCN201912131	Human M1 transcriptomics taxonomy
Oligo	RNAseq 117, 119-121	CS201912131_140	Oligodendrocyte		Nikolas Jorstad	10.1101/2020.03.31.016972	primary motor cortex	UBERON:0001384	Human	RNAseq	CCN201912131	Human M1 transcriptomics taxonomy
Astro	RNAseq 122-124	CS201912131_142	Astrocyte		Nikolas Jorstad	10.1101/2020.03.31.016972	primary motor cortex	UBERON:0001384	Human	RNAseq	CCN201912131	Human M1 transcriptomics taxonomy
CGE/PoA	RNAseq 001-039	CS201912131_143	CGE/PoA		Nikolas Jorstad	10.1101/2020.03.31.016972	primary motor cortex	UBERON:0001384	Human	RNAseq	CCN201912131	Human M1 transcriptomics taxonomy
MGE	RNAseq 040-072	CS201912131_144	MGE		Nikolas Jorstad	10.1101/2020.03.31.016972	primary motor cortex	UBERON:0001384	Human	RNAseq	CCN201912131	Human M1 transcriptomics taxonomy
IT projecting	RNAseq 073-096	CS201912131_145	IT projecting		Nikolas Jorstad	10.1101/2020.03.31.016972	primary motor cortex	UBERON:0001384	Human	RNAseq	CCN201912131	Human M1 transcriptomics taxonomy
Non-IT projecting	RNAseq 097-116	CS201912131_146	Non-IT projecting		Nikolas Jorstad	10.1101/2020.03.31.016972	primary motor cortex	UBERON:0001384	Human	RNAseq	CCN201912131	Human M1 transcriptomics taxonomy
Oligo-OPC	RNAseq 116-120	CS201912131_147	Oligodendrocyte-OPC		Nikolas Jorstad	10.1101/2020.03.31.016972	primary motor cortex	UBERON:0001384	Human	RNAseq	CCN201912131	Human M1 transcriptomics taxonomy
Other NN	RNAseq 125-127	CS201912131_148	Non-neural		Nikolas Jorstad	10.1101/2020.03.31.016972	primary motor cortex	UBERON:0001384	Human	RNAseq	CCN201912131	Human M1 transcriptomics taxonomy
GABAergic	RNAseq 001-072	CS201912131_149	Neuronal: GABAergic		Nikolas Jorstad	10.1101/2020.03.31.016972	primary motor cortex	UBERON:0001384	Human	RNAseq	CCN201912131	Human M1 transcriptomics taxonomy
Glutamatergic	RNAseq 073-116	CS201912131_150	Neuronal: Glutamatergic		Nikolas Jorstad	10.1101/2020.03.31.016972	primary motor cortex	UBERON:0001384	Human	RNAseq	CCN201912131	Human M1 transcriptomics taxonomy
Non-Neuronal	RNAseq 117-124	CS201912131_151	Non-neuronal		Nikolas Jorstad	10.1101/2020.03.31.016972	primary motor cortex	UBERON:0001384	Human	RNAseq	CCN201912131	Human M1 transcriptomics taxonomy
Lamp5_2	RNAseq 002-004	CS201912131_152		Lamp5_2	Nikolas Jorstad	10.1101/2020.03.31.016972	primary motor cortex	UBERON:0001384	Human	RNAseq	CCN201912131	Human M1 transcriptomics taxonomy
Lamp5_3	RNAseq 005-006	CS201912131_153	Lamp5 Lhx6	Lamp5_3	Nikolas Jorstad	10.1101/2020.03.31.016972	primary motor cortex	UBERON:0001384	Human	RNAseq	CCN201912131	Human M1 transcriptomics taxonomy
Lamp5_4	RNAseq 007-008	CS201912131_154		Lamp5_4	Nikolas Jorstad	10.1101/2020.03.31.016972	primary motor cortex	UBERON:0001384	Human	RNAseq	CCN201912131	Human M1 transcriptomics taxonomy
Sncg_1	RNAseq 009-010	CS201912131_155		Sncg_1	Nikolas Jorstad	10.1101/2020.03.31.016972	primary motor cortex	UBERON:0001384	Human	RNAseq	CCN201912131	Human M1 transcriptomics taxonomy
Sncg_3	RNAseq 012-013	CS201912131_156		Sncg_3	Nikolas Jorstad	10.1101/2020.03.31.016972	primary motor cortex	UBERON:0001384	Human	RNAseq	CCN201912131	Human M1 transcriptomics taxonomy
Lamp5_5	RNAseq 014-015	CS201912131_157		Lamp5_5	Nikolas Jorstad	10.1101/2020.03.31.016972	primary motor cortex	UBERON:0001384	Human	RNAseq	CCN201912131	Human M1 transcriptomics taxonomy
Sncg_4	RNAseq 016-018	CS201912131_158		Sncg_4	Nikolas Jorstad	10.1101/2020.03.31.016972	primary motor cortex	UBERON:0001384	Human	RNAseq	CCN201912131	Human M1 transcriptomics taxonomy
Vip_1	RNAseq 019-021	CS201912131_159		Vip_1	Nikolas Jorstad	10.1101/2020.03.31.016972	primary motor cortex	UBERON:0001384	Human	RNAseq	CCN201912131	Human M1 transcriptomics taxonomy
Vip_2	RNAseq 022-028, 039	CS201912131_160		Vip_2	Nikolas Jorstad	10.1101/2020.03.31.016972	primary motor cortex	UBERON:0001384	Human	RNAseq	CCN201912131	Human M1 transcriptomics taxonomy
Vip_3	RNAseq 029-033	CS201912131_161		Vip_3	Nikolas Jorstad	10.1101/2020.03.31.016972	primary motor cortex	UBERON:0001384	Human	RNAseq	CCN201912131	Human M1 transcriptomics taxonomy
Vip_4	RNAseq 034-038	CS201912131_162		Vip_4	Nikolas Jorstad	10.1101/2020.03.31.016972	primary motor cortex	UBERON:0001384	Human	RNAseq	CCN201912131	Human M1 transcriptomics taxonomy
Sst_1	RNAseq 041-042	CS201912131_163		Sst_1	Nikolas Jorstad	10.1101/2020.03.31.016972	primary motor cortex	UBERON:0001384	Human	RNAseq	CCN201912131	Human M1 transcriptomics taxonomy
Sst_2	RNAseq 043-045	CS201912131_164		Sst_2	Nikolas Jorstad	10.1101/2020.03.31.016972	primary motor cortex	UBERON:0001384	Human	RNAseq	CCN201912131	Human M1 transcriptomics taxonomy
Sst_3	RNAseq 046-047, 050-052	CS201912131_165		Sst_3	Nikolas Jorstad	10.1101/2020.03.31.016972	primary motor cortex	UBERON:0001384	Human	RNAseq	CCN201912131	Human M1 transcriptomics taxonomy
Sst_4	RNAseq 048-049	CS201912131_166		Sst_4	Nikolas Jorstad	10.1101/2020.03.31.016972	primary motor cortex	UBERON:0001384	Human	RNAseq	CCN201912131	Human M1 transcriptomics taxonomy
Sst_5	RNAseq 053-054	CS201912131_167		Sst_5	Nikolas Jorstad	10.1101/2020.03.31.016972	primary motor cortex	UBERON:0001384	Human	RNAseq	CCN201912131	Human M1 transcriptomics taxonomy
Sst_6	RNAseq 055-057	CS201912131_168		Sst_6	Nikolas Jorstad	10.1101/2020.03.31.016972	primary motor cortex	UBERON:0001384	Human	RNAseq	CCN201912131	Human M1 transcriptomics taxonomy
Pvalb_1	RNAseq 059-068	CS201912131_169		Pvalb_1	Nikolas Jorstad	10.1101/2020.03.31.016972	primary motor cortex	UBERON:0001384	Human	RNAseq	CCN201912131	Human M1 transcriptomics taxonomy
Pvalb_2	RNAseq 069-071	CS201912131_170		Pvalb_2	Nikolas Jorstad	10.1101/2020.03.31.016972	primary motor cortex	UBERON:0001384	Human	RNAseq	CCN201912131	Human M1 transcriptomics taxonomy
L2/3 IT(i)	RNAseq 073-78	CS201912131_171		L2/3 IT(i)	Nikolas Jorstad	10.1101/2020.03.31.016972	primary motor cortex	UBERON:0001384	Human	RNAseq	CCN201912131	Human M1 transcriptomics taxonomy
L5 IT_1	RNAseq 079-086	CS201912131_172		L5 IT_1	Nikolas Jorstad	10.1101/2020.03.31.016972	primary motor cortex	UBERON:0001384	Human	RNAseq	CCN201912131	Human M1 transcriptomics taxonomy
L5 IT_2	RNAseq 087, 089-090	CS201912131_173		L5 IT_2	Nikolas Jorstad	10.1101/2020.03.31.016972	primary motor cortex	UBERON:0001384	Human	RNAseq	CCN201912131	Human M1 transcriptomics taxonomy
L6 IT_2	RNAseq 088, 095	CS201912131_174		L6 IT_2	Nikolas Jorstad	10.1101/2020.03.31.016972	primary motor cortex	UBERON:0001384	Human	RNAseq	CCN201912131	Human M1 transcriptomics taxonomy
L5 IT_3	RNAseq 091-092	CS201912131_175		L5 IT_3	Nikolas Jorstad	10.1101/2020.03.31.016972	primary motor cortex	UBERON:0001384	Human	RNAseq	CCN201912131	Human M1 transcriptomics taxonomy
L6 IT_1	RNAseq 093-094	CS201912131_176		L6 IT_1	Nikolas Jorstad	10.1101/2020.03.31.016972	primary motor cortex	UBERON:0001384	Human	RNAseq	CCN201912131	Human M1 transcriptomics taxonomy
L6 CT_1	RNAseq 097-099, 101-102	CS201912131_177		L6 CT_1	Nikolas Jorstad	10.1101/2020.03.31.016972	primary motor cortex	UBERON:0001384	Human	RNAseq	CCN201912131	Human M1 transcriptomics taxonomy
L5 ET_1	RNAseq 109-110	CS201912131_178		L5 ET_1	Nikolas Jorstad	10.1101/2020.03.31.016972	primary motor cortex	UBERON:0001384	Human	RNAseq	CCN201912131	Human M1 transcriptomics taxonomy
Oligo_2	RNAseq 120-121	CS201912131_179		Oligo_2	Nikolas Jorstad	10.1101/2020.03.31.016972	primary motor cortex	UBERON:0001384	Human	RNAseq	CCN201912131	Human M1 transcriptomics taxonomy
Astro_1	RNAseq 122-123	CS201912131_180		Astro_1	Nikolas Jorstad	10.1101/2020.03.31.016972	primary motor cortex	UBERON:0001384	Human	RNAseq	CCN201912131	Human M1 transcriptomics taxonomy
Inh SST NPY	RNAseq 01	CS201912132_1	Sst Chodl		Fenna Krienen	10.1101/2020.03.31.016972	primary motor cortex	UBERON:0001384	Marmoset	RNAseq	CCN201912132	Marmoset M1 taxonomy using 10X data
Inh LAMP5 COL5A2	RNAseq 02	CS201912132_2		Lamp5_5	Fenna Krienen	10.1101/2020.03.31.016972	primary motor cortex	UBERON:0001384	Marmoset	RNAseq	CCN201912132	Marmoset M1 taxonomy using 10X data
Inh LAMP5 TOX2	RNAseq 03	CS201912132_3		Lamp5_1	Fenna Krienen	10.1101/2020.03.31.016972	primary motor cortex	UBERON:0001384	Marmoset	RNAseq	CCN201912132	Marmoset M1 taxonomy using 10X data
Inh LAMP5 TRPC6	RNAseq 04	CS201912132_4	Lamp5 Lhx6	Lamp5_3	Fenna Krienen	10.1101/2020.03.31.016972	primary motor cortex	UBERON:0001384	Marmoset	RNAseq	CCN201912132	Marmoset M1 taxonomy using 10X data
Inh LAMP5 WWP1	RNAseq 05	CS201912132_5			Fenna Krienen	10.1101/2020.03.31.016972	primary motor cortex	UBERON:0001384	Marmoset	RNAseq	CCN201912132	Marmoset M1 taxonomy using 10X data
Inh LAMP5 LOC108591196	RNAseq 06	CS201912132_6			Fenna Krienen	10.1101/2020.03.31.016972	primary motor cortex	UBERON:0001384	Marmoset	RNAseq	CCN201912132	Marmoset M1 taxonomy using 10X data
Inh PAX6 HMBOX1	RNAseq 07	CS201912132_7		Lamp5_4	Fenna Krienen	10.1101/2020.03.31.016972	primary motor cortex	UBERON:0001384	Marmoset	RNAseq	CCN201912132	Marmoset M1 taxonomy using 10X data
Inh SNCG PLPPR1	RNAseq 08	CS201912132_8		Sncg_2	Fenna Krienen	10.1101/2020.03.31.016972	primary motor cortex	UBERON:0001384	Marmoset	RNAseq	CCN201912132	Marmoset M1 taxonomy using 10X data
Inh PAX6 ANKRD6	RNAseq 09	CS201912132_9			Fenna Krienen	10.1101/2020.03.31.016972	primary motor cortex	UBERON:0001384	Marmoset	RNAseq	CCN201912132	Marmoset M1 taxonomy using 10X data
Inh VIP CYP19A1	RNAseq 10	CS201912132_10			Fenna Krienen	10.1101/2020.03.31.016972	primary motor cortex	UBERON:0001384	Marmoset	RNAseq	CCN201912132	Marmoset M1 taxonomy using 10X data
Inh SNCG CNTN4	RNAseq 11	CS201912132_11			Fenna Krienen	10.1101/2020.03.31.016972	primary motor cortex	UBERON:0001384	Marmoset	RNAseq	CCN201912132	Marmoset M1 taxonomy using 10X data
Inh PAX6 CDH4	RNAseq 12	CS201912132_12			Fenna Krienen	10.1101/2020.03.31.016972	primary motor cortex	UBERON:0001384	Marmoset	RNAseq	CCN201912132	Marmoset M1 taxonomy using 10X data
Inh GAD1 PCP4	RNAseq 13	CS201912132_13			Fenna Krienen	10.1101/2020.03.31.016972	primary motor cortex	UBERON:0001384	Marmoset	RNAseq	CCN201912132	Marmoset M1 taxonomy using 10X data
Inh GAD1 LOC108589948	RNAseq 14	CS201912132_14			Fenna Krienen	10.1101/2020.03.31.016972	primary motor cortex	UBERON:0001384	Marmoset	RNAseq	CCN201912132	Marmoset M1 taxonomy using 10X data
Inh VIP THSD7B	RNAseq 15	CS201912132_15			Fenna Krienen	10.1101/2020.03.31.016972	primary motor cortex	UBERON:0001384	Marmoset	RNAseq	CCN201912132	Marmoset M1 taxonomy using 10X data
Inh VIP LOC100397259	RNAseq 16	CS201912132_16			Fenna Krienen	10.1101/2020.03.31.016972	primary motor cortex	UBERON:0001384	Marmoset	RNAseq	CCN201912132	Marmoset M1 taxonomy using 10X data
Inh GAD1 NPSR1	RNAseq 17	CS201912132_17			Fenna Krienen	10.1101/2020.03.31.016972	primary motor cortex	UBERON:0001384	Marmoset	RNAseq	CCN201912132	Marmoset M1 taxonomy using 10X data
Inh SNCG LOC108587895	RNAseq 18	CS201912132_18			Fenna Krienen	10.1101/2020.03.31.016972	primary motor cortex	UBERON:0001384	Marmoset	RNAseq	CCN201912132	Marmoset M1 taxonomy using 10X data
Inh VIP LOC108589153	RNAseq 19	CS201912132_19			Fenna Krienen	10.1101/2020.03.31.016972	primary motor cortex	UBERON:0001384	Marmoset	RNAseq	CCN201912132	Marmoset M1 taxonomy using 10X data
Inh VIP FIGN	RNAseq 20	CS201912132_20			Fenna Krienen	10.1101/2020.03.31.016972	primary motor cortex	UBERON:0001384	Marmoset	RNAseq	CCN201912132	Marmoset M1 taxonomy using 10X data
Inh VIP GPR149	RNAseq 21	CS201912132_21			Fenna Krienen	10.1101/2020.03.31.016972	primary motor cortex	UBERON:0001384	Marmoset	RNAseq	CCN201912132	Marmoset M1 taxonomy using 10X data
Inh VIP LOC108588071	RNAseq 22	CS201912132_22			Fenna Krienen	10.1101/2020.03.31.016972	primary motor cortex	UBERON:0001384	Marmoset	RNAseq	CCN201912132	Marmoset M1 taxonomy using 10X data
Inh VIP VAT1L	RNAseq 23	CS201912132_23			Fenna Krienen	10.1101/2020.03.31.016972	primary motor cortex	UBERON:0001384	Marmoset	RNAseq	CCN201912132	Marmoset M1 taxonomy using 10X data
Inh VIP CIT	RNAseq 24	CS201912132_24			Fenna Krienen	10.1101/2020.03.31.016972	primary motor cortex	UBERON:0001384	Marmoset	RNAseq	CCN201912132	Marmoset M1 taxonomy using 10X data
Inh VIP LOC108588539	RNAseq 25	CS201912132_25			Fenna Krienen	10.1101/2020.03.31.016972	primary motor cortex	UBERON:0001384	Marmoset	RNAseq	CCN201912132	Marmoset M1 taxonomy using 10X data
Inh PAX6 MEIS2	RNAseq 26	CS201912132_26	Meis2		Fenna Krienen	10.1101/2020.03.31.016972	primary motor cortex	UBERON:0001384	Marmoset	RNAseq	CCN201912132	Marmoset M1 taxonomy using 10X data
Inh SST LOC108589054	RNAseq 27	CS201912132_27		Sst_5	Fenna Krienen	10.1101/2020.03.31.016972	primary motor cortex	UBERON:0001384	Marmoset	RNAseq	CCN201912132	Marmoset M1 taxonomy using 10X data
Inh SST LOC108588801	RNAseq 28	CS201912132_28		Sst_6	Fenna Krienen	10.1101/2020.03.31.016972	primary motor cortex	UBERON:0001384	Marmoset	RNAseq	CCN201912132	Marmoset M1 taxonomy using 10X data
Inh SST LOC103788138	RNAseq 29	CS201912132_29		Sst_7	Fenna Krienen	10.1101/2020.03.31.016972	primary motor cortex	UBERON:0001384	Marmoset	RNAseq	CCN201912132	Marmoset M1 taxonomy using 10X data
Inh SST MPP5	RNAseq 30	CS201912132_30			Fenna Krienen	10.1101/2020.03.31.016972	primary motor cortex	UBERON:0001384	Marmoset	RNAseq	CCN201912132	Marmoset M1 taxonomy using 10X data
Inh SST KIRREL3	RNAseq 31	CS201912132_31			Fenna Krienen	10.1101/2020.03.31.016972	primary motor cortex	UBERON:0001384	Marmoset	RNAseq	CCN201912132	Marmoset M1 taxonomy using 10X data
Inh SST LOC103788660	RNAseq 32	CS201912132_32			Fenna Krienen	10.1101/2020.03.31.016972	primary motor cortex	UBERON:0001384	Marmoset	RNAseq	CCN201912132	Marmoset M1 taxonomy using 10X data
Inh SST CBLN4	RNAseq 33	CS201912132_33			Fenna Krienen	10.1101/2020.03.31.016972	primary motor cortex	UBERON:0001384	Marmoset	RNAseq	CCN201912132	Marmoset M1 taxonomy using 10X data
Inh SST ABI3BP	RNAseq 34	CS201912132_34			Fenna Krienen	10.1101/2020.03.31.016972	primary motor cortex	UBERON:0001384	Marmoset	RNAseq	CCN201912132	Marmoset M1 taxonomy using 10X data
Inh SST TMEFF2	RNAseq 35	CS201912132_35			Fenna Krienen	10.1101/2020.03.31.016972	primary motor cortex	UBERON:0001384	Marmoset	RNAseq	CCN201912132	Marmoset M1 taxonomy using 10X data
Inh SST P4HA1	RNAseq 36	CS201912132_36			Fenna Krienen	10.1101/2020.03.31.016972	primary motor cortex	UBERON:0001384	Marmoset	RNAseq	CCN201912132	Marmoset M1 taxonomy using 10X data
Inh SST LTBP1	RNAseq 37	CS201912132_37		Sst_4	Fenna Krienen	10.1101/2020.03.31.016972	primary motor cortex	UBERON:0001384	Marmoset	RNAseq	CCN201912132	Marmoset M1 taxonomy using 10X data
Inh SST AIM1	RNAseq 38	CS201912132_38		Sst_1	Fenna Krienen	10.1101/2020.03.31.016972	primary motor cortex	UBERON:0001384	Marmoset	RNAseq	CCN201912132	Marmoset M1 taxonomy using 10X data
Inh SST VAPA	RNAseq 39	CS201912132_39		Sst_2	Fenna Krienen	10.1101/2020.03.31.016972	primary motor cortex	UBERON:0001384	Marmoset	RNAseq	CCN201912132	Marmoset M1 taxonomy using 10X data
Inh SST PCSK5	RNAseq 40	CS201912132_40			Fenna Krienen	10.1101/2020.03.31.016972	primary motor cortex	UBERON:0001384	Marmoset	RNAseq	CCN201912132	Marmoset M1 taxonomy using 10X data
Inh PVALB OTOGL	RNAseq 41	CS201912132_41			Fenna Krienen	10.1101/2020.03.31.016972	primary motor cortex	UBERON:0001384	Marmoset	RNAseq	CCN201912132	Marmoset M1 taxonomy using 10X data
Inh PVALB LOC103790362	RNAseq 42	CS201912132_42			Fenna Krienen	10.1101/2020.03.31.016972	primary motor cortex	UBERON:0001384	Marmoset	RNAseq	CCN201912132	Marmoset M1 taxonomy using 10X data
Inh PVALB OSBP2	RNAseq 43	CS201912132_43			Fenna Krienen	10.1101/2020.03.31.016972	primary motor cortex	UBERON:0001384	Marmoset	RNAseq	CCN201912132	Marmoset M1 taxonomy using 10X data
Inh PVALB LOC103789439	RNAseq 44	CS201912132_44			Fenna Krienen	10.1101/2020.03.31.016972	primary motor cortex	UBERON:0001384	Marmoset	RNAseq	CCN201912132	Marmoset M1 taxonomy using 10X data
Inh PVALB GSTK1	RNAseq 45	CS201912132_45			Fenna Krienen	10.1101/2020.03.31.016972	primary motor cortex	UBERON:0001384	Marmoset	RNAseq	CCN201912132	Marmoset M1 taxonomy using 10X data
Inh PVALB C8H7orf62	RNAseq 46	CS201912132_46			Fenna Krienen	10.1101/2020.03.31.016972	primary motor cortex	UBERON:0001384	Marmoset	RNAseq	CCN201912132	Marmoset M1 taxonomy using 10X data
Inh PVALB SST LRRC6	RNAseq 47	CS201912132_47			Fenna Krienen	10.1101/2020.03.31.016972	primary motor cortex	UBERON:0001384	Marmoset	RNAseq	CCN201912132	Marmoset M1 taxonomy using 10X data
Inh PVALB ADAMTS3	RNAseq 48	CS201912132_48			Fenna Krienen	10.1101/2020.03.31.016972	primary motor cortex	UBERON:0001384	Marmoset	RNAseq	CCN201912132	Marmoset M1 taxonomy using 10X data
Inh PVALB SST EYS	RNAseq 49	CS201912132_49			Fenna Krienen	10.1101/2020.03.31.016972	primary motor cortex	UBERON:0001384	Marmoset	RNAseq	CCN201912132	Marmoset M1 taxonomy using 10X data
Inh PVALB PCDH19	RNAseq 50	CS201912132_50			Fenna Krienen	10.1101/2020.03.31.016972	primary motor cortex	UBERON:0001384	Marmoset	RNAseq	CCN201912132	Marmoset M1 taxonomy using 10X data
Inh PVALB KLHL29	RNAseq 51	CS201912132_51		Pvalb_2	Fenna Krienen	10.1101/2020.03.31.016972	primary motor cortex	UBERON:0001384	Marmoset	RNAseq	CCN201912132	Marmoset M1 taxonomy using 10X data
Inh PVALB FAM19A4	RNAseq 52	CS201912132_52	Chandelier	Chandelier cell	Fenna Krienen	10.1101/2020.03.31.016972	primary motor cortex	UBERON:0001384	Marmoset	RNAseq	CCN201912132	Marmoset M1 taxonomy using 10X data
Exc THEMIS ANO3	RNAseq 53	CS201912132_53			Fenna Krienen	10.1101/2020.03.31.016972	primary motor cortex	UBERON:0001384	Marmoset	RNAseq	CCN201912132	Marmoset M1 taxonomy using 10X data
Exc RORB LOC108588466	RNAseq 54	CS201912132_54			Fenna Krienen	10.1101/2020.03.31.016972	primary motor cortex	UBERON:0001384	Marmoset	RNAseq	CCN201912132	Marmoset M1 taxonomy using 10X data
Exc RORB SERPINE2	RNAseq 55	CS201912132_55			Fenna Krienen	10.1101/2020.03.31.016972	primary motor cortex	UBERON:0001384	Marmoset	RNAseq	CCN201912132	Marmoset M1 taxonomy using 10X data
Exc RORB NDST3	RNAseq 56	CS201912132_56			Fenna Krienen	10.1101/2020.03.31.016972	primary motor cortex	UBERON:0001384	Marmoset	RNAseq	CCN201912132	Marmoset M1 taxonomy using 10X data
Exc RORB KNL1	RNAseq 57	CS201912132_57			Fenna Krienen	10.1101/2020.03.31.016972	primary motor cortex	UBERON:0001384	Marmoset	RNAseq	CCN201912132	Marmoset M1 taxonomy using 10X data
Exc RORB CAV3	RNAseq 58	CS201912132_58			Fenna Krienen	10.1101/2020.03.31.016972	primary motor cortex	UBERON:0001384	Marmoset	RNAseq	CCN201912132	Marmoset M1 taxonomy using 10X data
Exc THEMIS KCTD16	RNAseq 59	CS201912132_59		L6 IT_2	Fenna Krienen	10.1101/2020.03.31.016972	primary motor cortex	UBERON:0001384	Marmoset	RNAseq	CCN201912132	Marmoset M1 taxonomy using 10X data
Exc THEMIS COBL	RNAseq 60	CS201912132_60		L6 IT_1	Fenna Krienen	10.1101/2020.03.31.016972	primary motor cortex	UBERON:0001384	Marmoset	RNAseq	CCN201912132	Marmoset M1 taxonomy using 10X data
Exc RORB LOC108593203	RNAseq 61	CS201912132_61			Fenna Krienen	10.1101/2020.03.31.016972	primary motor cortex	UBERON:0001384	Marmoset	RNAseq	CCN201912132	Marmoset M1 taxonomy using 10X data
Exc RORB ANKRD27	RNAseq 62	CS201912132_62			Fenna Krienen	10.1101/2020.03.31.016972	primary motor cortex	UBERON:0001384	Marmoset	RNAseq	CCN201912132	Marmoset M1 taxonomy using 10X data
Exc RORB ACTA2	RNAseq 63	CS201912132_63			Fenna Krienen	10.1101/2020.03.31.016972	primary motor cortex	UBERON:0001384	Marmoset	RNAseq	CCN201912132	Marmoset M1 taxonomy using 10X data
Exc RORB USH1C	RNAseq 64	CS201912132_64			Fenna Krienen	10.1101/2020.03.31.016972	primary motor cortex	UBERON:0001384	Marmoset	RNAseq	CCN201912132	Marmoset M1 taxonomy using 10X data
Exc RORB SLC38A11	RNAseq 65	CS201912132_65		L5 IT_3	Fenna Krienen	10.1101/2020.03.31.016972	primary motor cortex	UBERON:0001384	Marmoset	RNAseq	CCN201912132	Marmoset M1 taxonomy using 10X data
Exc RORB PPA2	RNAseq 66	CS201912132_66			Fenna Krienen	10.1101/2020.03.31.016972	primary motor cortex	UBERON:0001384	Marmoset	RNAseq	CCN201912132	Marmoset M1 taxonomy using 10X data
Exc RORB CHGA	RNAseq 67	CS201912132_67			Fenna Krienen	10.1101/2020.03.31.016972	primary motor cortex	UBERON:0001384	Marmoset	RNAseq	CCN201912132	Marmoset M1 taxonomy using 10X data
Exc RORB HACL1	RNAseq 68	CS201912132_68			Fenna Krienen	10.1101/2020.03.31.016972	primary motor cortex	UBERON:0001384	Marmoset	RNAseq	CCN201912132	Marmoset M1 taxonomy using 10X data
Oligo SLC1A3 LOC103793418	RNAseq 77	CS201912132_69			Fenna Krienen	10.1101/2020.03.31.016972	primary motor cortex	UBERON:0001384	Marmoset	RNAseq	CCN201912132	Marmoset M1 taxonomy using 10X data
Exc THEMIS ARL13B	RNAseq 69	CS201912132_70			Fenna Krienen	10.1101/2020.03.31.016972	primary motor cortex	UBERON:0001384	Marmoset	RNAseq	CCN201912132	Marmoset M1 taxonomy using 10X data
Exc FEZF2 PIEZO2	RNAseq 70	CS201912132_71			Fenna Krienen	10.1101/2020.03.31.016972	primary motor cortex	UBERON:0001384	Marmoset	RNAseq	CCN201912132	Marmoset M1 taxonomy using 10X data
Exc FEZF2 PDZRN4	RNAseq 71	CS201912132_72		L5 ET_2	Fenna Krienen	10.1101/2020.03.31.016972	primary motor cortex	UBERON:0001384	Marmoset	RNAseq	CCN201912132	Marmoset M1 taxonomy using 10X data
Exc FEZF2 RGS4	RNAseq 72	CS201912132_73		L6 CT_1	Fenna Krienen	10.1101/2020.03.31.016972	primary motor cortex	UBERON:0001384	Marmoset	RNAseq	CCN201912132	Marmoset M1 taxonomy using 10X data
Exc FEZF2 NRP1	RNAseq 73	CS201912132_74		L6 CT_2	Fenna Krienen	10.1101/2020.03.31.016972	primary motor cortex	UBERON:0001384	Marmoset	RNAseq	CCN201912132	Marmoset M1 taxonomy using 10X data
Exc FEZF2 ARSJ	RNAseq 74	CS201912132_75	L6b	L6b	Fenna Krienen	10.1101/2020.03.31.016972	primary motor cortex	UBERON:0001384	Marmoset	RNAseq	CCN201912132	Marmoset M1 taxonomy using 10X data
Exc THEMIS NTNG2	RNAseq 75	CS201912132_76	L6 IT Car3	L6 IT_3	Fenna Krienen	10.1101/2020.03.31.016972	primary motor cortex	UBERON:0001384	Marmoset	RNAseq	CCN201912132	Marmoset M1 taxonomy using 10X data
Exc FEZF2 CRYM	RNAseq 76	CS201912132_77	L5/6 NP	L5/6 NP	Fenna Krienen	10.1101/2020.03.31.016972	primary motor cortex	UBERON:0001384	Marmoset	RNAseq	CCN201912132	Marmoset M1 taxonomy using 10X data
OPC PDGFRA VCAN	RNAseq 78	CS201912132_78	OPC	OPC	Fenna Krienen	10.1101/2020.03.31.016972	primary motor cortex	UBERON:0001384	Marmoset	RNAseq	CCN201912132	Marmoset M1 taxonomy using 10X data
Astro FGFR3 EPHB1	RNAseq 79	CS201912132_79			Fenna Krienen	10.1101/2020.03.31.016972	primary motor cortex	UBERON:0001384	Marmoset	RNAseq	CCN201912132	Marmoset M1 taxonomy using 10X data
Astro FGFR3 NWD1	RNAseq 80	CS201912132_80			Fenna Krienen	10.1101/2020.03.31.016972	primary motor cortex	UBERON:0001384	Marmoset	RNAseq	CCN201912132	Marmoset M1 taxonomy using 10X data
Astro FGFR3 RCN2	RNAseq 81	CS201912132_81			Fenna Krienen	10.1101/2020.03.31.016972	primary motor cortex	UBERON:0001384	Marmoset	RNAseq	CCN201912132	Marmoset M1 taxonomy using 10X data
Astro FGFR3 GFAP	RNAseq 82	CS201912132_82		Astro_1	Fenna Krienen	10.1101/2020.03.31.016972	primary motor cortex	UBERON:0001384	Marmoset	RNAseq	CCN201912132	Marmoset M1 taxonomy using 10X data
Oligo OPALIN LOC103790018	RNAseq 83	CS201912132_83		Oligo_2	Fenna Krienen	10.1101/2020.03.31.016972	primary motor cortex	UBERON:0001384	Marmoset	RNAseq	CCN201912132	Marmoset M1 taxonomy using 10X data
Oligo OPALIN MOBP	RNAseq 84	CS201912132_84		Oligo_1	Fenna Krienen	10.1101/2020.03.31.016972	primary motor cortex	UBERON:0001384	Marmoset	RNAseq	CCN201912132	Marmoset M1 taxonomy using 10X data
Endo NOSTRIN IL1R1	RNAseq 85	CS201912132_85			Fenna Krienen	10.1101/2020.03.31.016972	primary motor cortex	UBERON:0001384	Marmoset	RNAseq	CCN201912132	Marmoset M1 taxonomy using 10X data
Endo NOSTRIN CXCL12	RNAseq 86	CS201912132_86			Fenna Krienen	10.1101/2020.03.31.016972	primary motor cortex	UBERON:0001384	Marmoset	RNAseq	CCN201912132	Marmoset M1 taxonomy using 10X data
Glia SLC1A3 FBLN5	RNAseq 87	CS201912132_87			Fenna Krienen	10.1101/2020.03.31.016972	primary motor cortex	UBERON:0001384	Marmoset	RNAseq	CCN201912132	Marmoset M1 taxonomy using 10X data
Peri SLC1A3 CHST3	RNAseq 88	CS201912132_88			Fenna Krienen	10.1101/2020.03.31.016972	primary motor cortex	UBERON:0001384	Marmoset	RNAseq	CCN201912132	Marmoset M1 taxonomy using 10X data
Peri SLC1A3 EPSTI1	RNAseq 89	CS201912132_89			Fenna Krienen	10.1101/2020.03.31.016972	primary motor cortex	UBERON:0001384	Marmoset	RNAseq	CCN201912132	Marmoset M1 taxonomy using 10X data
VLMC PDGFRA C7	RNAseq 90	CS201912132_90			Fenna Krienen	10.1101/2020.03.31.016972	primary motor cortex	UBERON:0001384	Marmoset	RNAseq	CCN201912132	Marmoset M1 taxonomy using 10X data
VLMC SLC1A3 CEMIP	RNAseq 91	CS201912132_91			Fenna Krienen	10.1101/2020.03.31.016972	primary motor cortex	UBERON:0001384	Marmoset	RNAseq	CCN201912132	Marmoset M1 taxonomy using 10X data
VLMC SLC1A3 SLC13A3	RNAseq 92	CS201912132_92			Fenna Krienen	10.1101/2020.03.31.016972	primary motor cortex	UBERON:0001384	Marmoset	RNAseq	CCN201912132	Marmoset M1 taxonomy using 10X data
VLMC SLC1A3 SLC47A1	RNAseq 93	CS201912132_93			Fenna Krienen	10.1101/2020.03.31.016972	primary motor cortex	UBERON:0001384	Marmoset	RNAseq	CCN201912132	Marmoset M1 taxonomy using 10X data
Micro TYROBP LOC103788313	RNAseq 94	CS201912132_94	Microglia-PVM		Fenna Krienen	10.1101/2020.03.31.016972	primary motor cortex	UBERON:0001384	Marmoset	RNAseq	CCN201912132	Marmoset M1 taxonomy using 10X data
Lamp5	RNAseq 02-07	CS201912132_95	Lamp5		Fenna Krienen	10.1101/2020.03.31.016972	primary motor cortex	UBERON:0001384	Marmoset	RNAseq	CCN201912132	Marmoset M1 taxonomy using 10X data
Sncg	RNAseq 08-14	CS201912132_96	Sncg		Fenna Krienen	10.1101/2020.03.31.016972	primary motor cortex	UBERON:0001384	Marmoset	RNAseq	CCN201912132	Marmoset M1 taxonomy using 10X data
Vip	RNAseq 15-25	CS201912132_97	Vip		Fenna Krienen	10.1101/2020.03.31.016972	primary motor cortex	UBERON:0001384	Marmoset	RNAseq	CCN201912132	Marmoset M1 taxonomy using 10X data
Sst	RNAseq 27-40, 47	CS201912132_98	Sst		Fenna Krienen	10.1101/2020.03.31.016972	primary motor cortex	UBERON:0001384	Marmoset	RNAseq	CCN201912132	Marmoset M1 taxonomy using 10X data
Pvalb	RNAseq 41-46, 48-52	CS201912132_99	Pvalb		Fenna Krienen	10.1101/2020.03.31.016972	primary motor cortex	UBERON:0001384	Marmoset	RNAseq	CCN201912132	Marmoset M1 taxonomy using 10X data
L2/3 IT	RNAseq 53-56	CS201912132_100	L2/3 IT	L2/3 IT	Fenna Krienen	10.1101/2020.03.31.016972	primary motor cortex	UBERON:0001384	Marmoset	RNAseq	CCN201912132	Marmoset M1 taxonomy using 10X data
L5 IT	RNAseq 57-58, 61-68	CS201912132_101	L5 IT		Fenna Krienen	10.1101/2020.03.31.016972	primary motor cortex	UBERON:0001384	Marmoset	RNAseq	CCN201912132	Marmoset M1 taxonomy using 10X data
L6 IT	RNAseq 59-60	CS201912132_102	L6 IT		Fenna Krienen	10.1101/2020.03.31.016972	primary motor cortex	UBERON:0001384	Marmoset	RNAseq	CCN201912132	Marmoset M1 taxonomy using 10X data
L5 ET	RNAseq 69-71	CS201912132_103	L5 ET		Fenna Krienen	10.1101/2020.03.31.016972	primary motor cortex	UBERON:0001384	Marmoset	RNAseq	CCN201912132	Marmoset M1 taxonomy using 10X data
L6 CT	RNAseq 72-73	CS201912132_104	L6 CT		Fenna Krienen	10.1101/2020.03.31.016972	primary motor cortex	UBERON:0001384	Marmoset	RNAseq	CCN201912132	Marmoset M1 taxonomy using 10X data
Oligo	RNAseq 77, 83-84	CS201912132_105	Oligodendrocyte		Fenna Krienen	10.1101/2020.03.31.016972	primary motor cortex	UBERON:0001384	Marmoset	RNAseq	CCN201912132	Marmoset M1 taxonomy using 10X data
Astro	RNAseq 79-82	CS201912132_106	Astrocyte		Fenna Krienen	10.1101/2020.03.31.016972	primary motor cortex	UBERON:0001384	Marmoset	RNAseq	CCN201912132	Marmoset M1 taxonomy using 10X data
Endo	RNAseq 85-87	CS201912132_107	Endothelial	Endo	Fenna Krienen	10.1101/2020.03.31.016972	primary motor cortex	UBERON:0001384	Marmoset	RNAseq	CCN201912132	Marmoset M1 taxonomy using 10X data
Peri	RNAseq 88-89	CS201912132_108	Pericyte	Peri	Fenna Krienen	10.1101/2020.03.31.016972	primary motor cortex	UBERON:0001384	Marmoset	RNAseq	CCN201912132	Marmoset M1 taxonomy using 10X data
VLMC	RNAseq 90-93	CS201912132_109	VLMC		Fenna Krienen	10.1101/2020.03.31.016972	primary motor cortex	UBERON:0001384	Marmoset	RNAseq	CCN201912132	Marmoset M1 taxonomy using 10X data
MGE	RNAseq 01, 27-52	CS201912132_110	MGE		Fenna Krienen	10.1101/2020.03.31.016972	primary motor cortex	UBERON:0001384	Marmoset	RNAseq	CCN201912132	Marmoset M1 taxonomy using 10X data
CGE/PoA	RNAseq 02-26	CS201912132_111	CGE/PoA		Fenna Krienen	10.1101/2020.03.31.016972	primary motor cortex	UBERON:0001384	Marmoset	RNAseq	CCN201912132	Marmoset M1 taxonomy using 10X data
IT projecting	RNAseq 53-68, 75	CS201912132_112	IT projecting		Fenna Krienen	10.1101/2020.03.31.016972	primary motor cortex	UBERON:0001384	Marmoset	RNAseq	CCN201912132	Marmoset M1 taxonomy using 10X data
Non-IT projecting	RNAseq 69-76	CS201912132_113	Non-IT projecting		Fenna Krienen	10.1101/2020.03.31.016972	primary motor cortex	UBERON:0001384	Marmoset	RNAseq	CCN201912132	Marmoset M1 taxonomy using 10X data
Oligo-OPC	RNAseq 77-78, 83-84	CS201912132_114	Oligodendrocyte-OPC		Fenna Krienen	10.1101/2020.03.31.016972	primary motor cortex	UBERON:0001384	Marmoset	RNAseq	CCN201912132	Marmoset M1 taxonomy using 10X data
Other NN	RNAseq 85-94	CS201912132_115	Non-neural		Fenna Krienen	10.1101/2020.03.31.016972	primary motor cortex	UBERON:0001384	Marmoset	RNAseq	CCN201912132	Marmoset M1 taxonomy using 10X data
GABAergic	RNAseq 01-52	CS201912132_116	Neuronal: GABAergic		Fenna Krienen	10.1101/2020.03.31.016972	primary motor cortex	UBERON:0001384	Marmoset	RNAseq	CCN201912132	Marmoset M1 taxonomy using 10X data
Glutamatergic	RNAseq 53-76	CS201912132_117	Neuronal: Glutamatergic		Fenna Krienen	10.1101/2020.03.31.016972	primary motor cortex	UBERON:0001384	Marmoset	RNAseq	CCN201912132	Marmoset M1 taxonomy using 10X data
Non-Neuronal	RNAseq 77-84	CS201912132_118	Non-neuronal		Fenna Krienen	10.1101/2020.03.31.016972	primary motor cortex	UBERON:0001384	Marmoset	RNAseq	CCN201912132	Marmoset M1 taxonomy using 10X data
Sst Chodl(i)	RNAseq 01, 30	CS201912132_119		Sst Chodl(i)	Nikolas Jorstad	10.1101/2020.03.31.016972	primary motor cortex	UBERON:0001384	Marmoset	RNAseq	CCN201912132	Marmoset M1 taxonomy using 10X data
Lamp5_2	RNAseq 05-06	CS201912132_120		Lamp5_2	Nikolas Jorstad	10.1101/2020.03.31.016972	primary motor cortex	UBERON:0001384	Marmoset	RNAseq	CCN201912132	Marmoset M1 taxonomy using 10X data
Sncg_1	RNAseq 09, 12	CS201912132_121		Sncg_1	Nikolas Jorstad	10.1101/2020.03.31.016972	primary motor cortex	UBERON:0001384	Marmoset	RNAseq	CCN201912132	Marmoset M1 taxonomy using 10X data
Sncg_3	RNAseq 10-11	CS201912132_122		Sncg_3	Nikolas Jorstad	10.1101/2020.03.31.016972	primary motor cortex	UBERON:0001384	Marmoset	RNAseq	CCN201912132	Marmoset M1 taxonomy using 10X data
Sncg_4	RNAseq 13-14	CS201912132_123		Sncg_4	Nikolas Jorstad	10.1101/2020.03.31.016972	primary motor cortex	UBERON:0001384	Marmoset	RNAseq	CCN201912132	Marmoset M1 taxonomy using 10X data
Vip_4	RNAseq 15, 25	CS201912132_124		Vip_4	Nikolas Jorstad	10.1101/2020.03.31.016972	primary motor cortex	UBERON:0001384	Marmoset	RNAseq	CCN201912132	Marmoset M1 taxonomy using 10X data
Vip_2	RNAseq 16-18, 24	CS201912132_125		Vip_2	Nikolas Jorstad	10.1101/2020.03.31.016972	primary motor cortex	UBERON:0001384	Marmoset	RNAseq	CCN201912132	Marmoset M1 taxonomy using 10X data
Vip_1	RNAseq 19-20	CS201912132_126		Vip_1	Nikolas Jorstad	10.1101/2020.03.31.016972	primary motor cortex	UBERON:0001384	Marmoset	RNAseq	CCN201912132	Marmoset M1 taxonomy using 10X data
Vip_3	RNAseq 21-23	CS201912132_127		Vip_3	Nikolas Jorstad	10.1101/2020.03.31.016972	primary motor cortex	UBERON:0001384	Marmoset	RNAseq	CCN201912132	Marmoset M1 taxonomy using 10X data
Sst_3	RNAseq 31-36, 40, 47	CS201912132_128		Sst_3	Nikolas Jorstad	10.1101/2020.03.31.016972	primary motor cortex	UBERON:0001384	Marmoset	RNAseq	CCN201912132	Marmoset M1 taxonomy using 10X data
Pvalb_1	RNAseq 41-46, 48-50	CS201912132_129		Pvalb_1	Nikolas Jorstad	10.1101/2020.03.31.016972	primary motor cortex	UBERON:0001384	Marmoset	RNAseq	CCN201912132	Marmoset M1 taxonomy using 10X data
L5 IT_1	RNAseq 57-58, 61-64	CS201912132_130		L5 IT_1	Nikolas Jorstad	10.1101/2020.03.31.016972	primary motor cortex	UBERON:0001384	Marmoset	RNAseq	CCN201912132	Marmoset M1 taxonomy using 10X data
L5 IT_2	RNAseq 66-68	CS201912132_131		L5 IT_2	Nikolas Jorstad	10.1101/2020.03.31.016972	primary motor cortex	UBERON:0001384	Marmoset	RNAseq	CCN201912132	Marmoset M1 taxonomy using 10X data
L5 ET_1	RNAseq 69-70	CS201912132_132		L5 ET_1	Nikolas Jorstad	10.1101/2020.03.31.016972	primary motor cortex	UBERON:0001384	Marmoset	RNAseq	CCN201912132	Marmoset M1 taxonomy using 10X data
Astro_2	RNAseq 79-81	CS201912132_133		Astro_2	Nikolas Jorstad	10.1101/2020.03.31.016972	primary motor cortex	UBERON:0001384	Marmoset	RNAseq	CCN201912132	Marmoset M1 taxonomy using 10X data
VLMC(i)	RNAseq 90-92	CS201912132_134		VLMC(i)	Nikolas Jorstad	10.1101/2020.03.31.016972	primary motor cortex	UBERON:0001384	Marmoset	RNAseq	CCN201912132	Marmoset M1 taxonomy using 10X data
L2/3 IT (1)	SCF 01	CS202002011_1		SCF-ENS2-C4_1_1	Eran Mukamel	10.1101/2020.02.29.970558	primary motor cortex	UBERON:0001384	Mouse	RNAseq|ATACseq|DNAm	CCN202002011	Mouse multimodal taxonomy (RNA-seq, ATAC-seq, DNAm) using SCF algorithm
L2/3 IT (2)	SCF 02	CS202002011_2		SCF-ENS2-C4_1_2	Eran Mukamel	10.1101/2020.02.29.970558	primary motor cortex	UBERON:0001384	Mouse	RNAseq|ATACseq|DNAm	CCN202002011	Mouse multimodal taxonomy (RNA-seq, ATAC-seq, DNAm) using SCF algorithm
L2/3 IT (3)	SCF 03	CS202002011_3		SCF-ENS2-C4_2_1	Eran Mukamel	10.1101/2020.02.29.970558	primary motor cortex	UBERON:0001384	Mouse	RNAseq|ATACseq|DNAm	CCN202002011	Mouse multimodal taxonomy (RNA-seq, ATAC-seq, DNAm) using SCF algorithm
L2/3 IT (4)	SCF 04	CS202002011_4		SCF-ENS2-C4_2_2	Eran Mukamel	10.1101/2020.02.29.970558	primary motor cortex	UBERON:0001384	Mouse	RNAseq|ATACseq|DNAm	CCN202002011	Mouse multimodal taxonomy (RNA-seq, ATAC-seq, DNAm) using SCF algorithm
L2/3 IT (5)	SCF 05	CS202002011_5		SCF-ENS2-C4_2_3	Eran Mukamel	10.1101/2020.02.29.970558	primary motor cortex	UBERON:0001384	Mouse	RNAseq|ATACseq|DNAm	CCN202002011	Mouse multimodal taxonomy (RNA-seq, ATAC-seq, DNAm) using SCF algorithm
L4/5 IT (1)	SCF 06	CS202002011_6		SCF-ENS2-C1_1_1	Eran Mukamel	10.1101/2020.02.29.970558	primary motor cortex	UBERON:0001384	Mouse	RNAseq|ATACseq|DNAm	CCN202002011	Mouse multimodal taxonomy (RNA-seq, ATAC-seq, DNAm) using SCF algorithm
L4/5 IT (2)	SCF 07	CS202002011_7		SCF-ENS2-C1_2_1	Eran Mukamel	10.1101/2020.02.29.970558	primary motor cortex	UBERON:0001384	Mouse	RNAseq|ATACseq|DNAm	CCN202002011	Mouse multimodal taxonomy (RNA-seq, ATAC-seq, DNAm) using SCF algorithm
L4/5 IT (3)	SCF 08	CS202002011_8		SCF-ENS2-C1_2_2	Eran Mukamel	10.1101/2020.02.29.970558	primary motor cortex	UBERON:0001384	Mouse	RNAseq|ATACseq|DNAm	CCN202002011	Mouse multimodal taxonomy (RNA-seq, ATAC-seq, DNAm) using SCF algorithm
L5 IT (1)	SCF 09	CS202002011_9		SCF-ENS2-C3_1_2	Eran Mukamel	10.1101/2020.02.29.970558	primary motor cortex	UBERON:0001384	Mouse	RNAseq|ATACseq|DNAm	CCN202002011	Mouse multimodal taxonomy (RNA-seq, ATAC-seq, DNAm) using SCF algorithm
L5 IT (2)	SCF 10	CS202002011_10		SCF-ENS2-C3_2_1	Eran Mukamel	10.1101/2020.02.29.970558	primary motor cortex	UBERON:0001384	Mouse	RNAseq|ATACseq|DNAm	CCN202002011	Mouse multimodal taxonomy (RNA-seq, ATAC-seq, DNAm) using SCF algorithm
L5 IT (3)	SCF 11	CS202002011_11		SCF-ENS2-C3_2_2	Eran Mukamel	10.1101/2020.02.29.970558	primary motor cortex	UBERON:0001384	Mouse	RNAseq|ATACseq|DNAm	CCN202002011	Mouse multimodal taxonomy (RNA-seq, ATAC-seq, DNAm) using SCF algorithm
L6 IT	SCF 12	CS202002011_12	L6 IT	SCF-ENS2-C3_1_1	Eran Mukamel	10.1101/2020.02.29.970558	primary motor cortex	UBERON:0001384	Mouse	RNAseq|ATACseq|DNAm	CCN202002011	Mouse multimodal taxonomy (RNA-seq, ATAC-seq, DNAm) using SCF algorithm
L6 IT Car3	SCF 13	CS202002011_13	L6 IT Car3	SCF-ENS2-C3_3_1	Eran Mukamel	10.1101/2020.02.29.970558	primary motor cortex	UBERON:0001384	Mouse	RNAseq|ATACseq|DNAm	CCN202002011	Mouse multimodal taxonomy (RNA-seq, ATAC-seq, DNAm) using SCF algorithm
L5 ET (1)	SCF 14	CS202002011_14		SCF-ENS2-C9_1_1	Eran Mukamel	10.1101/2020.02.29.970558	primary motor cortex	UBERON:0001384	Mouse	RNAseq|ATACseq|DNAm	CCN202002011	Mouse multimodal taxonomy (RNA-seq, ATAC-seq, DNAm) using SCF algorithm
L5 ET (2)	SCF 15	CS202002011_15		SCF-ENS2-C9_2_1	Eran Mukamel	10.1101/2020.02.29.970558	primary motor cortex	UBERON:0001384	Mouse	RNAseq|ATACseq|DNAm	CCN202002011	Mouse multimodal taxonomy (RNA-seq, ATAC-seq, DNAm) using SCF algorithm
L5 ET (3)	SCF 16	CS202002011_16		SCF-ENS2-C9_2_2	Eran Mukamel	10.1101/2020.02.29.970558	primary motor cortex	UBERON:0001384	Mouse	RNAseq|ATACseq|DNAm	CCN202002011	Mouse multimodal taxonomy (RNA-seq, ATAC-seq, DNAm) using SCF algorithm
L6 CT Cpa6 (1)	SCF 17	CS202002011_17		SCF-ENS2-C2_1_1	Eran Mukamel	10.1101/2020.02.29.970558	primary motor cortex	UBERON:0001384	Mouse	RNAseq|ATACseq|DNAm	CCN202002011	Mouse multimodal taxonomy (RNA-seq, ATAC-seq, DNAm) using SCF algorithm
L6 CT Cpa6 (2)	SCF 18	CS202002011_18		SCF-ENS2-C2_1_2	Eran Mukamel	10.1101/2020.02.29.970558	primary motor cortex	UBERON:0001384	Mouse	RNAseq|ATACseq|DNAm	CCN202002011	Mouse multimodal taxonomy (RNA-seq, ATAC-seq, DNAm) using SCF algorithm
L6 CT Cpa6 (3)	SCF 19	CS202002011_19		SCF-ENS2-C2_2_1	Eran Mukamel	10.1101/2020.02.29.970558	primary motor cortex	UBERON:0001384	Mouse	RNAseq|ATACseq|DNAm	CCN202002011	Mouse multimodal taxonomy (RNA-seq, ATAC-seq, DNAm) using SCF algorithm
L6 CT Cpa6 (4)	SCF 20	CS202002011_20		SCF-ENS2-C2_2_2	Eran Mukamel	10.1101/2020.02.29.970558	primary motor cortex	UBERON:0001384	Mouse	RNAseq|ATACseq|DNAm	CCN202002011	Mouse multimodal taxonomy (RNA-seq, ATAC-seq, DNAm) using SCF algorithm
L6 CT Gpr139	SCF 21	CS202002011_21		SCF-ENS2-C2_2_3	Eran Mukamel	10.1101/2020.02.29.970558	primary motor cortex	UBERON:0001384	Mouse	RNAseq|ATACseq|DNAm	CCN202002011	Mouse multimodal taxonomy (RNA-seq, ATAC-seq, DNAm) using SCF algorithm
L6 CT Cpa6 (5)	SCF 22	CS202002011_22		SCF-ENS2-C2_2_4	Eran Mukamel	10.1101/2020.02.29.970558	primary motor cortex	UBERON:0001384	Mouse	RNAseq|ATACseq|DNAm	CCN202002011	Mouse multimodal taxonomy (RNA-seq, ATAC-seq, DNAm) using SCF algorithm
L6 CT Nxph2 Pou3f2 (1)	SCF 23	CS202002011_23		SCF-ENS2-C2_3_1	Eran Mukamel	10.1101/2020.02.29.970558	primary motor cortex	UBERON:0001384	Mouse	RNAseq|ATACseq|DNAm	CCN202002011	Mouse multimodal taxonomy (RNA-seq, ATAC-seq, DNAm) using SCF algorithm
L6 CT Nxph2 Pou3f2 (2)	SCF 24	CS202002011_24		SCF-ENS2-C2_3_2	Eran Mukamel	10.1101/2020.02.29.970558	primary motor cortex	UBERON:0001384	Mouse	RNAseq|ATACseq|DNAm	CCN202002011	Mouse multimodal taxonomy (RNA-seq, ATAC-seq, DNAm) using SCF algorithm
L6 CT Nxph2 Kit	SCF 25	CS202002011_25		SCF-ENS2-C2_3_3	Eran Mukamel	10.1101/2020.02.29.970558	primary motor cortex	UBERON:0001384	Mouse	RNAseq|ATACseq|DNAm	CCN202002011	Mouse multimodal taxonomy (RNA-seq, ATAC-seq, DNAm) using SCF algorithm
L5 NP Trh	SCF 26	CS202002011_26		SCF-ENS2-C7_1_2	Eran Mukamel	10.1101/2020.02.29.970558	primary motor cortex	UBERON:0001384	Mouse	RNAseq|ATACseq|DNAm	CCN202002011	Mouse multimodal taxonomy (RNA-seq, ATAC-seq, DNAm) using SCF algorithm
L5 NP Slc17a8 (2)	SCF 27	CS202002011_27		SCF-ENS2-C7_2_1	Eran Mukamel	10.1101/2020.02.29.970558	primary motor cortex	UBERON:0001384	Mouse	RNAseq|ATACseq|DNAm	CCN202002011	Mouse multimodal taxonomy (RNA-seq, ATAC-seq, DNAm) using SCF algorithm
L5 NP Slc17a8 (1)	SCF 28	CS202002011_28		SCF-ENS2-C7_2_2	Eran Mukamel	10.1101/2020.02.29.970558	primary motor cortex	UBERON:0001384	Mouse	RNAseq|ATACseq|DNAm	CCN202002011	Mouse multimodal taxonomy (RNA-seq, ATAC-seq, DNAm) using SCF algorithm
L6 NP Trh	SCF 29	CS202002011_29		SCF-ENS2-C7_1_1	Eran Mukamel	10.1101/2020.02.29.970558	primary motor cortex	UBERON:0001384	Mouse	RNAseq|ATACseq|DNAm	CCN202002011	Mouse multimodal taxonomy (RNA-seq, ATAC-seq, DNAm) using SCF algorithm
L6b Shisa6 (1)	SCF 30	CS202002011_30		SCF-ENS2-C8_1_1	Eran Mukamel	10.1101/2020.02.29.970558	primary motor cortex	UBERON:0001384	Mouse	RNAseq|ATACseq|DNAm	CCN202002011	Mouse multimodal taxonomy (RNA-seq, ATAC-seq, DNAm) using SCF algorithm
L6b Shisa6 (2)	SCF 31	CS202002011_31		SCF-ENS2-C8_1_2	Eran Mukamel	10.1101/2020.02.29.970558	primary motor cortex	UBERON:0001384	Mouse	RNAseq|ATACseq|DNAm	CCN202002011	Mouse multimodal taxonomy (RNA-seq, ATAC-seq, DNAm) using SCF algorithm
L6b Ror1	SCF 32	CS202002011_32		SCF-ENS2-C8_2_1	Eran Mukamel	10.1101/2020.02.29.970558	primary motor cortex	UBERON:0001384	Mouse	RNAseq|ATACseq|DNAm	CCN202002011	Mouse multimodal taxonomy (RNA-seq, ATAC-seq, DNAm) using SCF algorithm
L6b Kcnip1 (2)	SCF 33	CS202002011_33		SCF-ENS2-C8_3_1	Eran Mukamel	10.1101/2020.02.29.970558	primary motor cortex	UBERON:0001384	Mouse	RNAseq|ATACseq|DNAm	CCN202002011	Mouse multimodal taxonomy (RNA-seq, ATAC-seq, DNAm) using SCF algorithm
L6b Kcnip1 (1)	SCF 34	CS202002011_34		SCF-ENS2-C8_3_2	Eran Mukamel	10.1101/2020.02.29.970558	primary motor cortex	UBERON:0001384	Mouse	RNAseq|ATACseq|DNAm	CCN202002011	Mouse multimodal taxonomy (RNA-seq, ATAC-seq, DNAm) using SCF algorithm
Pvalb Reln	SCF 35	CS202002011_35		SCF-ENS2-C5_1_1	Eran Mukamel	10.1101/2020.02.29.970558	primary motor cortex	UBERON:0001384	Mouse	RNAseq|ATACseq|DNAm	CCN202002011	Mouse multimodal taxonomy (RNA-seq, ATAC-seq, DNAm) using SCF algorithm
Pvalb Calb1	SCF 36	CS202002011_36		SCF-ENS2-C5_1_2	Eran Mukamel	10.1101/2020.02.29.970558	primary motor cortex	UBERON:0001384	Mouse	RNAseq|ATACseq|DNAm	CCN202002011	Mouse multimodal taxonomy (RNA-seq, ATAC-seq, DNAm) using SCF algorithm
Pvalb Gabrg1	SCF 37	CS202002011_37		SCF-ENS2-C5_4_1	Eran Mukamel	10.1101/2020.02.29.970558	primary motor cortex	UBERON:0001384	Mouse	RNAseq|ATACseq|DNAm	CCN202002011	Mouse multimodal taxonomy (RNA-seq, ATAC-seq, DNAm) using SCF algorithm
Pvalb Vipr2	SCF 38	CS202002011_38	Chandelier	SCF-ENS2-C5_5_1	Eran Mukamel	10.1101/2020.02.29.970558	primary motor cortex	UBERON:0001384	Mouse	RNAseq|ATACseq|DNAm	CCN202002011	Mouse multimodal taxonomy (RNA-seq, ATAC-seq, DNAm) using SCF algorithm
Sst Myh8	SCF 39	CS202002011_39		SCF-ENS2-C5_2_1	Eran Mukamel	10.1101/2020.02.29.970558	primary motor cortex	UBERON:0001384	Mouse	RNAseq|ATACseq|DNAm	CCN202002011	Mouse multimodal taxonomy (RNA-seq, ATAC-seq, DNAm) using SCF algorithm
Sst Crhr2 (1)	SCF 40	CS202002011_40		SCF-ENS2-C5_2_2	Eran Mukamel	10.1101/2020.02.29.970558	primary motor cortex	UBERON:0001384	Mouse	RNAseq|ATACseq|DNAm	CCN202002011	Mouse multimodal taxonomy (RNA-seq, ATAC-seq, DNAm) using SCF algorithm
Sst Crhr2 (2)	SCF 41	CS202002011_41		SCF-ENS2-C5_2_3	Eran Mukamel	10.1101/2020.02.29.970558	primary motor cortex	UBERON:0001384	Mouse	RNAseq|ATACseq|DNAm	CCN202002011	Mouse multimodal taxonomy (RNA-seq, ATAC-seq, DNAm) using SCF algorithm
Sst Calb2	SCF 42	CS202002011_42		SCF-ENS2-C5_3_1	Eran Mukamel	10.1101/2020.02.29.970558	primary motor cortex	UBERON:0001384	Mouse	RNAseq|ATACseq|DNAm	CCN202002011	Mouse multimodal taxonomy (RNA-seq, ATAC-seq, DNAm) using SCF algorithm
Sst Hspe	SCF 43	CS202002011_43		SCF-ENS2-C5_3_2	Eran Mukamel	10.1101/2020.02.29.970558	primary motor cortex	UBERON:0001384	Mouse	RNAseq|ATACseq|DNAm	CCN202002011	Mouse multimodal taxonomy (RNA-seq, ATAC-seq, DNAm) using SCF algorithm
Sst Chodl	SCF 44	CS202002011_44	Sst Chodl	SCF-ENS2-C10_1_1	Eran Mukamel	10.1101/2020.02.29.970558	primary motor cortex	UBERON:0001384	Mouse	RNAseq|ATACseq|DNAm	CCN202002011	Mouse multimodal taxonomy (RNA-seq, ATAC-seq, DNAm) using SCF algorithm
Lamp5 Slc35d3	SCF 45	CS202002011_45		SCF-ENS2-C6_2_1	Eran Mukamel	10.1101/2020.02.29.970558	primary motor cortex	UBERON:0001384	Mouse	RNAseq|ATACseq|DNAm	CCN202002011	Mouse multimodal taxonomy (RNA-seq, ATAC-seq, DNAm) using SCF algorithm
Lamp5 Pdlim5	SCF 46	CS202002011_46		SCF-ENS2-C6_4_1	Eran Mukamel	10.1101/2020.02.29.970558	primary motor cortex	UBERON:0001384	Mouse	RNAseq|ATACseq|DNAm	CCN202002011	Mouse multimodal taxonomy (RNA-seq, ATAC-seq, DNAm) using SCF algorithm
Lamp5 Pax6	SCF 47	CS202002011_47		SCF-ENS2-C6_4_2	Eran Mukamel	10.1101/2020.02.29.970558	primary motor cortex	UBERON:0001384	Mouse	RNAseq|ATACseq|DNAm	CCN202002011	Mouse multimodal taxonomy (RNA-seq, ATAC-seq, DNAm) using SCF algorithm
Lamp5 Lhx6	SCF 48	CS202002011_48	Lamp5 Lhx6	SCF-ENS2-C6_6_1	Eran Mukamel	10.1101/2020.02.29.970558	primary motor cortex	UBERON:0001384	Mouse	RNAseq|ATACseq|DNAm	CCN202002011	Mouse multimodal taxonomy (RNA-seq, ATAC-seq, DNAm) using SCF algorithm
Sncg Col14a1	SCF 49	CS202002011_49		SCF-ENS2-C6_5_1	Eran Mukamel	10.1101/2020.02.29.970558	primary motor cortex	UBERON:0001384	Mouse	RNAseq|ATACseq|DNAm	CCN202002011	Mouse multimodal taxonomy (RNA-seq, ATAC-seq, DNAm) using SCF algorithm
Sncg Npy2r	SCF 50	CS202002011_50		SCF-ENS2-C6_5_3	Eran Mukamel	10.1101/2020.02.29.970558	primary motor cortex	UBERON:0001384	Mouse	RNAseq|ATACseq|DNAm	CCN202002011	Mouse multimodal taxonomy (RNA-seq, ATAC-seq, DNAm) using SCF algorithm
Vip Serpinf1	SCF 51	CS202002011_51		SCF-ENS2-C6_5_2	Eran Mukamel	10.1101/2020.02.29.970558	primary motor cortex	UBERON:0001384	Mouse	RNAseq|ATACseq|DNAm	CCN202002011	Mouse multimodal taxonomy (RNA-seq, ATAC-seq, DNAm) using SCF algorithm
Vip Chat	SCF 52	CS202002011_52		SCF-ENS2-C6_1_1	Eran Mukamel	10.1101/2020.02.29.970558	primary motor cortex	UBERON:0001384	Mouse	RNAseq|ATACseq|DNAm	CCN202002011	Mouse multimodal taxonomy (RNA-seq, ATAC-seq, DNAm) using SCF algorithm
Vip Crispld2	SCF 53	CS202002011_53		SCF-ENS2-C6_1_2	Eran Mukamel	10.1101/2020.02.29.970558	primary motor cortex	UBERON:0001384	Mouse	RNAseq|ATACseq|DNAm	CCN202002011	Mouse multimodal taxonomy (RNA-seq, ATAC-seq, DNAm) using SCF algorithm
Vip Gpc3	SCF 54	CS202002011_54		SCF-ENS2-C6_3_1	Eran Mukamel	10.1101/2020.02.29.970558	primary motor cortex	UBERON:0001384	Mouse	RNAseq|ATACseq|DNAm	CCN202002011	Mouse multimodal taxonomy (RNA-seq, ATAC-seq, DNAm) using SCF algorithm
Vip Htr1f	SCF 55	CS202002011_55		SCF-ENS2-C6_3_2	Eran Mukamel	10.1101/2020.02.29.970558	primary motor cortex	UBERON:0001384	Mouse	RNAseq|ATACseq|DNAm	CCN202002011	Mouse multimodal taxonomy (RNA-seq, ATAC-seq, DNAm) using SCF algorithm
Vip Igfbp6	SCF 56	CS202002011_56		SCF-ENS2-C6_3_3	Eran Mukamel	10.1101/2020.02.29.970558	primary motor cortex	UBERON:0001384	Mouse	RNAseq|ATACseq|DNAm	CCN202002011	Mouse multimodal taxonomy (RNA-seq, ATAC-seq, DNAm) using SCF algorithm
L2/3 IT (1_2) [level 1]	SCF 57	CS202002011_57		SCF-ENS1-C4_1	Eran Mukamel	10.1101/2020.02.29.970558	primary motor cortex	UBERON:0001384	Mouse	RNAseq|ATACseq|DNAm	CCN202002011	Mouse multimodal taxonomy (RNA-seq, ATAC-seq, DNAm) using SCF algorithm
L2/3 IT (3_5) [level 1]	SCF 58	CS202002011_58		SCF-ENS1-C4_2	Eran Mukamel	10.1101/2020.02.29.970558	primary motor cortex	UBERON:0001384	Mouse	RNAseq|ATACseq|DNAm	CCN202002011	Mouse multimodal taxonomy (RNA-seq, ATAC-seq, DNAm) using SCF algorithm
L4/5 IT (1) [level 1]	SCF 59	CS202002011_59		SCF-ENS1-C1_1	Eran Mukamel	10.1101/2020.02.29.970558	primary motor cortex	UBERON:0001384	Mouse	RNAseq|ATACseq|DNAm	CCN202002011	Mouse multimodal taxonomy (RNA-seq, ATAC-seq, DNAm) using SCF algorithm
L4/5 IT (2_3) [level 1]	SCF 60	CS202002011_60		SCF-ENS1-C1_2	Eran Mukamel	10.1101/2020.02.29.970558	primary motor cortex	UBERON:0001384	Mouse	RNAseq|ATACseq|DNAm	CCN202002011	Mouse multimodal taxonomy (RNA-seq, ATAC-seq, DNAm) using SCF algorithm
L5 IT [level 1]	SCF 61	CS202002011_61		SCF-ENS1-C3_2	Eran Mukamel	10.1101/2020.02.29.970558	primary motor cortex	UBERON:0001384	Mouse	RNAseq|ATACseq|DNAm	CCN202002011	Mouse multimodal taxonomy (RNA-seq, ATAC-seq, DNAm) using SCF algorithm
L6(5) IT [level 1]	SCF 62	CS202002011_62		SCF-ENS1-C3_1	Eran Mukamel	10.1101/2020.02.29.970558	primary motor cortex	UBERON:0001384	Mouse	RNAseq|ATACseq|DNAm	CCN202002011	Mouse multimodal taxonomy (RNA-seq, ATAC-seq, DNAm) using SCF algorithm
L6 IT Car3 [level 1]	SCF 63	CS202002011_63		SCF-ENS1-C3_3	Eran Mukamel	10.1101/2020.02.29.970558	primary motor cortex	UBERON:0001384	Mouse	RNAseq|ATACseq|DNAm	CCN202002011	Mouse multimodal taxonomy (RNA-seq, ATAC-seq, DNAm) using SCF algorithm
L5 ET (1) [level 1]	SCF 64	CS202002011_64		SCF-ENS1-C9_1	Eran Mukamel	10.1101/2020.02.29.970558	primary motor cortex	UBERON:0001384	Mouse	RNAseq|ATACseq|DNAm	CCN202002011	Mouse multimodal taxonomy (RNA-seq, ATAC-seq, DNAm) using SCF algorithm
L5 ET (2_3) [level 1]	SCF 65	CS202002011_65		SCF-ENS1-C9_2	Eran Mukamel	10.1101/2020.02.29.970558	primary motor cortex	UBERON:0001384	Mouse	RNAseq|ATACseq|DNAm	CCN202002011	Mouse multimodal taxonomy (RNA-seq, ATAC-seq, DNAm) using SCF algorithm
L6 CT Cpa6 [level 1]	SCF 66	CS202002011_66		SCF-ENS1-C2_1	Eran Mukamel	10.1101/2020.02.29.970558	primary motor cortex	UBERON:0001384	Mouse	RNAseq|ATACseq|DNAm	CCN202002011	Mouse multimodal taxonomy (RNA-seq, ATAC-seq, DNAm) using SCF algorithm
L6 CT Cpa6_Gpr139 [level 1]	SCF 67	CS202002011_67		SCF-ENS1-C2_2	Eran Mukamel	10.1101/2020.02.29.970558	primary motor cortex	UBERON:0001384	Mouse	RNAseq|ATACseq|DNAm	CCN202002011	Mouse multimodal taxonomy (RNA-seq, ATAC-seq, DNAm) using SCF algorithm
L6 CT Nxph2 [level 1]	SCF 68	CS202002011_68		SCF-ENS1-C2_3	Eran Mukamel	10.1101/2020.02.29.970558	primary motor cortex	UBERON:0001384	Mouse	RNAseq|ATACseq|DNAm	CCN202002011	Mouse multimodal taxonomy (RNA-seq, ATAC-seq, DNAm) using SCF algorithm
L5/6 NP [level 1]	SCF 69	CS202002011_69		SCF-ENS1-C7_1	Eran Mukamel	10.1101/2020.02.29.970558	primary motor cortex	UBERON:0001384	Mouse	RNAseq|ATACseq|DNAm	CCN202002011	Mouse multimodal taxonomy (RNA-seq, ATAC-seq, DNAm) using SCF algorithm
L5 NP Slc17a8 [level 1]	SCF 70	CS202002011_70		SCF-ENS1-C7_2	Eran Mukamel	10.1101/2020.02.29.970558	primary motor cortex	UBERON:0001384	Mouse	RNAseq|ATACseq|DNAm	CCN202002011	Mouse multimodal taxonomy (RNA-seq, ATAC-seq, DNAm) using SCF algorithm
L6b Shisa6 [level 1]	SCF 71	CS202002011_71		SCF-ENS1-C8_1	Eran Mukamel	10.1101/2020.02.29.970558	primary motor cortex	UBERON:0001384	Mouse	RNAseq|ATACseq|DNAm	CCN202002011	Mouse multimodal taxonomy (RNA-seq, ATAC-seq, DNAm) using SCF algorithm
L6b Ror1 [level 1]	SCF 72	CS202002011_72		SCF-ENS1-C8_2	Eran Mukamel	10.1101/2020.02.29.970558	primary motor cortex	UBERON:0001384	Mouse	RNAseq|ATACseq|DNAm	CCN202002011	Mouse multimodal taxonomy (RNA-seq, ATAC-seq, DNAm) using SCF algorithm
L6b Kcnip1 [level 1]	SCF 73	CS202002011_73		SCF-ENS1-C8_3	Eran Mukamel	10.1101/2020.02.29.970558	primary motor cortex	UBERON:0001384	Mouse	RNAseq|ATACseq|DNAm	CCN202002011	Mouse multimodal taxonomy (RNA-seq, ATAC-seq, DNAm) using SCF algorithm
Pvalb Reln_Calb1 [level 1]	SCF 74	CS202002011_74		SCF-ENS1-C5_1	Eran Mukamel	10.1101/2020.02.29.970558	primary motor cortex	UBERON:0001384	Mouse	RNAseq|ATACseq|DNAm	CCN202002011	Mouse multimodal taxonomy (RNA-seq, ATAC-seq, DNAm) using SCF algorithm
Pvalb Gabrg1 [level 1]	SCF 75	CS202002011_75		SCF-ENS1-C5_4	Eran Mukamel	10.1101/2020.02.29.970558	primary motor cortex	UBERON:0001384	Mouse	RNAseq|ATACseq|DNAm	CCN202002011	Mouse multimodal taxonomy (RNA-seq, ATAC-seq, DNAm) using SCF algorithm
Pvalb Vipr2 [level 1]	SCF 76	CS202002011_76		SCF-ENS1-C5_5	Eran Mukamel	10.1101/2020.02.29.970558	primary motor cortex	UBERON:0001384	Mouse	RNAseq|ATACseq|DNAm	CCN202002011	Mouse multimodal taxonomy (RNA-seq, ATAC-seq, DNAm) using SCF algorithm
Sst Myh8_Crhr2 [level 1]	SCF 77	CS202002011_77		SCF-ENS1-C5_2	Eran Mukamel	10.1101/2020.02.29.970558	primary motor cortex	UBERON:0001384	Mouse	RNAseq|ATACseq|DNAm	CCN202002011	Mouse multimodal taxonomy (RNA-seq, ATAC-seq, DNAm) using SCF algorithm
Sst Calb2_Hspe [level 1]	SCF 78	CS202002011_78		SCF-ENS1-C5_3	Eran Mukamel	10.1101/2020.02.29.970558	primary motor cortex	UBERON:0001384	Mouse	RNAseq|ATACseq|DNAm	CCN202002011	Mouse multimodal taxonomy (RNA-seq, ATAC-seq, DNAm) using SCF algorithm
Sst Chodl [level 1]	SCF 79	CS202002011_79		SCF-ENS1-C10_1	Eran Mukamel	10.1101/2020.02.29.970558	primary motor cortex	UBERON:0001384	Mouse	RNAseq|ATACseq|DNAm	CCN202002011	Mouse multimodal taxonomy (RNA-seq, ATAC-seq, DNAm) using SCF algorithm
Lamp5 Slc35d3 [level 1]	SCF 80	CS202002011_80		SCF-ENS1-C6_2	Eran Mukamel	10.1101/2020.02.29.970558	primary motor cortex	UBERON:0001384	Mouse	RNAseq|ATACseq|DNAm	CCN202002011	Mouse multimodal taxonomy (RNA-seq, ATAC-seq, DNAm) using SCF algorithm
Lamp5 Pdlim5_Pax6 [level 1]	SCF 81	CS202002011_81		SCF-ENS1-C6_4	Eran Mukamel	10.1101/2020.02.29.970558	primary motor cortex	UBERON:0001384	Mouse	RNAseq|ATACseq|DNAm	CCN202002011	Mouse multimodal taxonomy (RNA-seq, ATAC-seq, DNAm) using SCF algorithm
Lamp5 Lhx6 [level 1]	SCF 82	CS202002011_82		SCF-ENS1-C6_6	Eran Mukamel	10.1101/2020.02.29.970558	primary motor cortex	UBERON:0001384	Mouse	RNAseq|ATACseq|DNAm	CCN202002011	Mouse multimodal taxonomy (RNA-seq, ATAC-seq, DNAm) using SCF algorithm
Sncg [level 1]	SCF 83	CS202002011_83		SCF-ENS1-C6_5	Eran Mukamel	10.1101/2020.02.29.970558	primary motor cortex	UBERON:0001384	Mouse	RNAseq|ATACseq|DNAm	CCN202002011	Mouse multimodal taxonomy (RNA-seq, ATAC-seq, DNAm) using SCF algorithm
Vip Chat_Crispld2 [level 1]	SCF 84	CS202002011_84		SCF-ENS1-C6_1	Eran Mukamel	10.1101/2020.02.29.970558	primary motor cortex	UBERON:0001384	Mouse	RNAseq|ATACseq|DNAm	CCN202002011	Mouse multimodal taxonomy (RNA-seq, ATAC-seq, DNAm) using SCF algorithm
Vip Gpc3_Htr1f_lgfbp6 [level 1]	SCF 85	CS202002011_85		SCF-ENS1-C6_3	Eran Mukamel	10.1101/2020.02.29.970558	primary motor cortex	UBERON:0001384	Mouse	RNAseq|ATACseq|DNAm	CCN202002011	Mouse multimodal taxonomy (RNA-seq, ATAC-seq, DNAm) using SCF algorithm
Glutamatergic	SCF 01-34	CS202002011_86	Neuronal: Glutamatergic		Eran Mukamel	10.1101/2020.02.29.970558	primary motor cortex	UBERON:0001384	Mouse	RNAseq|ATACseq|DNAm	CCN202002011	Mouse multimodal taxonomy (RNA-seq, ATAC-seq, DNAm) using SCF algorithm
IT projecting	SCF 01-13	CS202002011_87	IT projecting		Eran Mukamel	10.1101/2020.02.29.970558	primary motor cortex	UBERON:0001384	Mouse	RNAseq|ATACseq|DNAm	CCN202002011	Mouse multimodal taxonomy (RNA-seq, ATAC-seq, DNAm) using SCF algorithm
Non-IT projecting	SCF 14-34	CS202002011_88	Non-IT projecting		Eran Mukamel	10.1101/2020.02.29.970558	primary motor cortex	UBERON:0001384	Mouse	RNAseq|ATACseq|DNAm	CCN202002011	Mouse multimodal taxonomy (RNA-seq, ATAC-seq, DNAm) using SCF algorithm
GABAergic	SCF 35-56	CS202002011_89	Neuronal: GABAergic		Eran Mukamel	10.1101/2020.02.29.970558	primary motor cortex	UBERON:0001384	Mouse	RNAseq|ATACseq|DNAm	CCN202002011	Mouse multimodal taxonomy (RNA-seq, ATAC-seq, DNAm) using SCF algorithm
CGE/PoA	SCF 45-56	CS202002011_90	CGE/PoA		Eran Mukamel	10.1101/2020.02.29.970558	primary motor cortex	UBERON:0001384	Mouse	RNAseq|ATACseq|DNAm	CCN202002011	Mouse multimodal taxonomy (RNA-seq, ATAC-seq, DNAm) using SCF algorithm
MGE	SCF 35-44	CS202002011_91	MGE		Eran Mukamel	10.1101/2020.02.29.970558	primary motor cortex	UBERON:0001384	Mouse	RNAseq|ATACseq|DNAm	CCN202002011	Mouse multimodal taxonomy (RNA-seq, ATAC-seq, DNAm) using SCF algorithm
L2/3 IT	SCF 01-05	CS202002011_92	L2/3 IT		Eran Mukamel	10.1101/2020.02.29.970558	primary motor cortex	UBERON:0001384	Mouse	RNAseq|ATACseq|DNAm	CCN202002011	Mouse multimodal taxonomy (RNA-seq, ATAC-seq, DNAm) using SCF algorithm
L4/5 IT	SCF 06-08	CS202002011_93	L4/5 IT		Eran Mukamel	10.1101/2020.02.29.970558	primary motor cortex	UBERON:0001384	Mouse	RNAseq|ATACseq|DNAm	CCN202002011	Mouse multimodal taxonomy (RNA-seq, ATAC-seq, DNAm) using SCF algorithm
L5 IT	SCF 09-11	CS202002011_94	L5 IT		Eran Mukamel	10.1101/2020.02.29.970558	primary motor cortex	UBERON:0001384	Mouse	RNAseq|ATACseq|DNAm	CCN202002011	Mouse multimodal taxonomy (RNA-seq, ATAC-seq, DNAm) using SCF algorithm
L5 ET	SCF 14-16	CS202002011_95	L5 ET		Eran Mukamel	10.1101/2020.02.29.970558	primary motor cortex	UBERON:0001384	Mouse	RNAseq|ATACseq|DNAm	CCN202002011	Mouse multimodal taxonomy (RNA-seq, ATAC-seq, DNAm) using SCF algorithm
L6 CT	SCF 17-25	CS202002011_96	L6 CT		Eran Mukamel	10.1101/2020.02.29.970558	primary motor cortex	UBERON:0001384	Mouse	RNAseq|ATACseq|DNAm	CCN202002011	Mouse multimodal taxonomy (RNA-seq, ATAC-seq, DNAm) using SCF algorithm
L6 CT Cpa6	SCF 17-20, 22	CS202002011_97		RNAseq 076 in CCN202002013	Eran Mukamel	10.1101/2020.02.29.970558	primary motor cortex	UBERON:0001384	Mouse	RNAseq|ATACseq|DNAm	CCN202002011	Mouse multimodal taxonomy (RNA-seq, ATAC-seq, DNAm) using SCF algorithm
L6 CT Nxph2 Pou3f2	SCF 23-24	CS202002011_98		RNAseq 078 in CCN202002013	Eran Mukamel	10.1101/2020.02.29.970558	primary motor cortex	UBERON:0001384	Mouse	RNAseq|ATACseq|DNAm	CCN202002011	Mouse multimodal taxonomy (RNA-seq, ATAC-seq, DNAm) using SCF algorithm
L5/6 NP	SCF 26-29	CS202002011_99	L5/6 NP		Eran Mukamel	10.1101/2020.02.29.970558	primary motor cortex	UBERON:0001384	Mouse	RNAseq|ATACseq|DNAm	CCN202002011	Mouse multimodal taxonomy (RNA-seq, ATAC-seq, DNAm) using SCF algorithm
L5 NP Slc17a8	SCF 27-28	CS202002011_100		RNAseq 086-087 in CCN202002013	Eran Mukamel	10.1101/2020.02.29.970558	primary motor cortex	UBERON:0001384	Mouse	RNAseq|ATACseq|DNAm	CCN202002011	Mouse multimodal taxonomy (RNA-seq, ATAC-seq, DNAm) using SCF algorithm
L6b	SCF 30-34	CS202002011_101	L6b		Eran Mukamel	10.1101/2020.02.29.970558	primary motor cortex	UBERON:0001384	Mouse	RNAseq|ATACseq|DNAm	CCN202002011	Mouse multimodal taxonomy (RNA-seq, ATAC-seq, DNAm) using SCF algorithm
L6b Shisa6	SCF 30-31	CS202002011_102		RNAseq 082-083 in CCN202002013	Eran Mukamel	10.1101/2020.02.29.970558	primary motor cortex	UBERON:0001384	Mouse	RNAseq|ATACseq|DNAm	CCN202002011	Mouse multimodal taxonomy (RNA-seq, ATAC-seq, DNAm) using SCF algorithm
L6b Kcnip1	SCF 33-34	CS202002011_103		RNAseq 085 in CCN202002013	Eran Mukamel	10.1101/2020.02.29.970558	primary motor cortex	UBERON:0001384	Mouse	RNAseq|ATACseq|DNAm	CCN202002011	Mouse multimodal taxonomy (RNA-seq, ATAC-seq, DNAm) using SCF algorithm
Pvalb	SCF 35-38	CS202002011_104	Pvalb		Eran Mukamel	10.1101/2020.02.29.970558	primary motor cortex	UBERON:0001384	Mouse	RNAseq|ATACseq|DNAm	CCN202002011	Mouse multimodal taxonomy (RNA-seq, ATAC-seq, DNAm) using SCF algorithm
Sst	SCF 39-44	CS202002011_105	Sst		Eran Mukamel	10.1101/2020.02.29.970558	primary motor cortex	UBERON:0001384	Mouse	RNAseq|ATACseq|DNAm	CCN202002011	Mouse multimodal taxonomy (RNA-seq, ATAC-seq, DNAm) using SCF algorithm
Sst Crhr2	SCF 40-41	CS202002011_106		RNAseq 036-037 in CCN202002013	Eran Mukamel	10.1101/2020.02.29.970558	primary motor cortex	UBERON:0001384	Mouse	RNAseq|ATACseq|DNAm	CCN202002011	Mouse multimodal taxonomy (RNA-seq, ATAC-seq, DNAm) using SCF algorithm
Lamp5	SCF 45-48	CS202002011_107	Lamp5		Eran Mukamel	10.1101/2020.02.29.970558	primary motor cortex	UBERON:0001384	Mouse	RNAseq|ATACseq|DNAm	CCN202002011	Mouse multimodal taxonomy (RNA-seq, ATAC-seq, DNAm) using SCF algorithm
Sncg	SCF 49-50	CS202002011_108	Sncg		Eran Mukamel	10.1101/2020.02.29.970558	primary motor cortex	UBERON:0001384	Mouse	RNAseq|ATACseq|DNAm	CCN202002011	Mouse multimodal taxonomy (RNA-seq, ATAC-seq, DNAm) using SCF algorithm
Vip	SCF 51-56	CS202002011_109	Vip		Eran Mukamel	10.1101/2020.02.29.970558	primary motor cortex	UBERON:0001384	Mouse	RNAseq|ATACseq|DNAm	CCN202002011	Mouse multimodal taxonomy (RNA-seq, ATAC-seq, DNAm) using SCF algorithm
L2/3 IT (it_0)	LIGER 01	CS202002012_1			Josh Welch	10.1101/2020.02.29.970558	primary motor cortex	UBERON:0001384	Mouse	RNAseq|ATACseq|DNAm	CCN202002012	Mouse multimodal taxonomy (RNA-seq, ATAC-seq, DNAm) using LIGER algorithm
L2/3 IT (it_10)	LIGER 02	CS202002012_2			Josh Welch	10.1101/2020.02.29.970558	primary motor cortex	UBERON:0001384	Mouse	RNAseq|ATACseq|DNAm	CCN202002012	Mouse multimodal taxonomy (RNA-seq, ATAC-seq, DNAm) using LIGER algorithm
L2/3 IT (it_5)	LIGER 03	CS202002012_3		RNAseq 060 in CCN202002013	Josh Welch	10.1101/2020.02.29.970558	primary motor cortex	UBERON:0001384	Mouse	RNAseq|ATACseq|DNAm	CCN202002012	Mouse multimodal taxonomy (RNA-seq, ATAC-seq, DNAm) using LIGER algorithm
L2/3 IT (it_7)	LIGER 04	CS202002012_4			Josh Welch	10.1101/2020.02.29.970558	primary motor cortex	UBERON:0001384	Mouse	RNAseq|ATACseq|DNAm	CCN202002012	Mouse multimodal taxonomy (RNA-seq, ATAC-seq, DNAm) using LIGER algorithm
L2/3 IT (it_9)	LIGER 05	CS202002012_5			Josh Welch	10.1101/2020.02.29.970558	primary motor cortex	UBERON:0001384	Mouse	RNAseq|ATACseq|DNAm	CCN202002012	Mouse multimodal taxonomy (RNA-seq, ATAC-seq, DNAm) using LIGER algorithm
L4/5 IT (it_1)	LIGER 06	CS202002012_6			Josh Welch	10.1101/2020.02.29.970558	primary motor cortex	UBERON:0001384	Mouse	RNAseq|ATACseq|DNAm	CCN202002012	Mouse multimodal taxonomy (RNA-seq, ATAC-seq, DNAm) using LIGER algorithm
L4/5 IT (it_2)	LIGER 07	CS202002012_7		RNAseq 062 in CCN202002013	Josh Welch	10.1101/2020.02.29.970558	primary motor cortex	UBERON:0001384	Mouse	RNAseq|ATACseq|DNAm	CCN202002012	Mouse multimodal taxonomy (RNA-seq, ATAC-seq, DNAm) using LIGER algorithm
L4/5 IT (it_8)	LIGER 08	CS202002012_8			Josh Welch	10.1101/2020.02.29.970558	primary motor cortex	UBERON:0001384	Mouse	RNAseq|ATACseq|DNAm	CCN202002012	Mouse multimodal taxonomy (RNA-seq, ATAC-seq, DNAm) using LIGER algorithm
L5 IT (it_3)	LIGER 09	CS202002012_9		RNAseq 064 in CCN202002013	Josh Welch	10.1101/2020.02.29.970558	primary motor cortex	UBERON:0001384	Mouse	RNAseq|ATACseq|DNAm	CCN202002012	Mouse multimodal taxonomy (RNA-seq, ATAC-seq, DNAm) using LIGER algorithm
L5 IT (it_6)	LIGER 10	CS202002012_10		RNAseq 063 in CCN202002013	Josh Welch	10.1101/2020.02.29.970558	primary motor cortex	UBERON:0001384	Mouse	RNAseq|ATACseq|DNAm	CCN202002012	Mouse multimodal taxonomy (RNA-seq, ATAC-seq, DNAm) using LIGER algorithm
L6 IT (it_4)	LIGER 11	CS202002012_11	L6 IT	RNAseq 067-069 in CCN202002013	Josh Welch	10.1101/2020.02.29.970558	primary motor cortex	UBERON:0001384	Mouse	RNAseq|ATACseq|DNAm	CCN202002012	Mouse multimodal taxonomy (RNA-seq, ATAC-seq, DNAm) using LIGER algorithm
L5 ET (non_it_11)	LIGER 12	CS202002012_12			Josh Welch	10.1101/2020.02.29.970558	primary motor cortex	UBERON:0001384	Mouse	RNAseq|ATACseq|DNAm	CCN202002012	Mouse multimodal taxonomy (RNA-seq, ATAC-seq, DNAm) using LIGER algorithm
L5 ET (non_it_12)	LIGER 13	CS202002012_13		RNAseq 070 in CCN202002013|L5 ET (MY-projecting)	Josh Welch	10.1101/2020.02.29.970558	primary motor cortex	UBERON:0001384	Mouse	RNAseq|ATACseq|DNAm	CCN202002012	Mouse multimodal taxonomy (RNA-seq, ATAC-seq, DNAm) using LIGER algorithm
L5 ET (non_it_4)	LIGER 14	CS202002012_14			Josh Welch	10.1101/2020.02.29.970558	primary motor cortex	UBERON:0001384	Mouse	RNAseq|ATACseq|DNAm	CCN202002012	Mouse multimodal taxonomy (RNA-seq, ATAC-seq, DNAm) using LIGER algorithm
L5 ET (non_it_9)	LIGER 15	CS202002012_15			Josh Welch	10.1101/2020.02.29.970558	primary motor cortex	UBERON:0001384	Mouse	RNAseq|ATACseq|DNAm	CCN202002012	Mouse multimodal taxonomy (RNA-seq, ATAC-seq, DNAm) using LIGER algorithm
L6 CT Cpa6 (non_it_0)	LIGER 16	CS202002012_16			Josh Welch	10.1101/2020.02.29.970558	primary motor cortex	UBERON:0001384	Mouse	RNAseq|ATACseq|DNAm	CCN202002012	Mouse multimodal taxonomy (RNA-seq, ATAC-seq, DNAm) using LIGER algorithm
L6 CT Cpa6 (non_it_1)	LIGER 17	CS202002012_17			Josh Welch	10.1101/2020.02.29.970558	primary motor cortex	UBERON:0001384	Mouse	RNAseq|ATACseq|DNAm	CCN202002012	Mouse multimodal taxonomy (RNA-seq, ATAC-seq, DNAm) using LIGER algorithm
L6 CT Cpa6 (non_it_10)	LIGER 18	CS202002012_18			Josh Welch	10.1101/2020.02.29.970558	primary motor cortex	UBERON:0001384	Mouse	RNAseq|ATACseq|DNAm	CCN202002012	Mouse multimodal taxonomy (RNA-seq, ATAC-seq, DNAm) using LIGER algorithm
L6 CT Cpa6 (non_it_5)	LIGER 19	CS202002012_19			Josh Welch	10.1101/2020.02.29.970558	primary motor cortex	UBERON:0001384	Mouse	RNAseq|ATACseq|DNAm	CCN202002012	Mouse multimodal taxonomy (RNA-seq, ATAC-seq, DNAm) using LIGER algorithm
L6 CT Cpa6 (non_it_8)	LIGER 20	CS202002012_20			Josh Welch	10.1101/2020.02.29.970558	primary motor cortex	UBERON:0001384	Mouse	RNAseq|ATACseq|DNAm	CCN202002012	Mouse multimodal taxonomy (RNA-seq, ATAC-seq, DNAm) using LIGER algorithm
L6 CT Pou3f2 (non_it_2)	LIGER 21	CS202002012_21		RNAseq 078 in CCN202002013	Josh Welch	10.1101/2020.02.29.970558	primary motor cortex	UBERON:0001384	Mouse	RNAseq|ATACseq|DNAm	CCN202002012	Mouse multimodal taxonomy (RNA-seq, ATAC-seq, DNAm) using LIGER algorithm
L6b Ror1 (non_it_7)	LIGER 22	CS202002012_22	L6b	RNAseq 084 in CCN202002013	Josh Welch	10.1101/2020.02.29.970558	primary motor cortex	UBERON:0001384	Mouse	RNAseq|ATACseq|DNAm	CCN202002012	Mouse multimodal taxonomy (RNA-seq, ATAC-seq, DNAm) using LIGER algorithm
L5/6 NP (non_it_3)	LIGER 23	CS202002012_23		RNAseq 088 in CCN202002013	Josh Welch	10.1101/2020.02.29.970558	primary motor cortex	UBERON:0001384	Mouse	RNAseq|ATACseq|DNAm	CCN202002012	Mouse multimodal taxonomy (RNA-seq, ATAC-seq, DNAm) using LIGER algorithm
L5/6 NP (non_it_6)	LIGER 24	CS202002012_24		RNAseq 087 in CCN202002013	Josh Welch	10.1101/2020.02.29.970558	primary motor cortex	UBERON:0001384	Mouse	RNAseq|ATACseq|DNAm	CCN202002012	Mouse multimodal taxonomy (RNA-seq, ATAC-seq, DNAm) using LIGER algorithm
Pvalb Reln (mge_0)	LIGER 25	CS202002012_25			Josh Welch	10.1101/2020.02.29.970558	primary motor cortex	UBERON:0001384	Mouse	RNAseq|ATACseq|DNAm	CCN202002012	Mouse multimodal taxonomy (RNA-seq, ATAC-seq, DNAm) using LIGER algorithm
Pvalb Calb1 (mge_1)	LIGER 26	CS202002012_26			Josh Welch	10.1101/2020.02.29.970558	primary motor cortex	UBERON:0001384	Mouse	RNAseq|ATACseq|DNAm	CCN202002012	Mouse multimodal taxonomy (RNA-seq, ATAC-seq, DNAm) using LIGER algorithm
Pvalb Gabrg1 (mge_10)	LIGER 27	CS202002012_27		RNAseq 048 in CCN202002013	Josh Welch	10.1101/2020.02.29.970558	primary motor cortex	UBERON:0001384	Mouse	RNAseq|ATACseq|DNAm	CCN202002012	Mouse multimodal taxonomy (RNA-seq, ATAC-seq, DNAm) using LIGER algorithm
Pvalb Il1rapl2 (mge_4)	LIGER 28	CS202002012_28			Josh Welch	10.1101/2020.02.29.970558	primary motor cortex	UBERON:0001384	Mouse	RNAseq|ATACseq|DNAm	CCN202002012	Mouse multimodal taxonomy (RNA-seq, ATAC-seq, DNAm) using LIGER algorithm
Pvalb Gpr149 (mge_9)	LIGER 29	CS202002012_29			Josh Welch	10.1101/2020.02.29.970558	primary motor cortex	UBERON:0001384	Mouse	RNAseq|ATACseq|DNAm	CCN202002012	Mouse multimodal taxonomy (RNA-seq, ATAC-seq, DNAm) using LIGER algorithm
Pvalb Vipr2 (mge_12)	LIGER 30	CS202002012_30	Chandelier	RNAseq 056-057 in CCN202002013	Josh Welch	10.1101/2020.02.29.970558	primary motor cortex	UBERON:0001384	Mouse	RNAseq|ATACseq|DNAm	CCN202002012	Mouse multimodal taxonomy (RNA-seq, ATAC-seq, DNAm) using LIGER algorithm
Sst Pvalb Calb2 (mge_6)	LIGER 31	CS202002012_31			Josh Welch	10.1101/2020.02.29.970558	primary motor cortex	UBERON:0001384	Mouse	RNAseq|ATACseq|DNAm	CCN202002012	Mouse multimodal taxonomy (RNA-seq, ATAC-seq, DNAm) using LIGER algorithm
Sst C1ql3 (mge_13)	LIGER 32	CS202002012_32			Josh Welch	10.1101/2020.02.29.970558	primary motor cortex	UBERON:0001384	Mouse	RNAseq|ATACseq|DNAm	CCN202002012	Mouse multimodal taxonomy (RNA-seq, ATAC-seq, DNAm) using LIGER algorithm
Sst Calb2 (mge_14)	LIGER 33	CS202002012_33			Josh Welch	10.1101/2020.02.29.970558	primary motor cortex	UBERON:0001384	Mouse	RNAseq|ATACseq|DNAm	CCN202002012	Mouse multimodal taxonomy (RNA-seq, ATAC-seq, DNAm) using LIGER algorithm
Sst Hpse (mge_2)	LIGER 34	CS202002012_34			Josh Welch	10.1101/2020.02.29.970558	primary motor cortex	UBERON:0001384	Mouse	RNAseq|ATACseq|DNAm	CCN202002012	Mouse multimodal taxonomy (RNA-seq, ATAC-seq, DNAm) using LIGER algorithm
Sst Myh8 (mge_3)	LIGER 35	CS202002012_35			Josh Welch	10.1101/2020.02.29.970558	primary motor cortex	UBERON:0001384	Mouse	RNAseq|ATACseq|DNAm	CCN202002012	Mouse multimodal taxonomy (RNA-seq, ATAC-seq, DNAm) using LIGER algorithm
Sst C1ql3 (mge_5)	LIGER 36	CS202002012_36			Josh Welch	10.1101/2020.02.29.970558	primary motor cortex	UBERON:0001384	Mouse	RNAseq|ATACseq|DNAm	CCN202002012	Mouse multimodal taxonomy (RNA-seq, ATAC-seq, DNAm) using LIGER algorithm
Sst Crhr2 (mge_7)	LIGER 37	CS202002012_37			Josh Welch	10.1101/2020.02.29.970558	primary motor cortex	UBERON:0001384	Mouse	RNAseq|ATACseq|DNAm	CCN202002012	Mouse multimodal taxonomy (RNA-seq, ATAC-seq, DNAm) using LIGER algorithm
Sst Myh8 (mge_8)	LIGER 38	CS202002012_38			Josh Welch	10.1101/2020.02.29.970558	primary motor cortex	UBERON:0001384	Mouse	RNAseq|ATACseq|DNAm	CCN202002012	Mouse multimodal taxonomy (RNA-seq, ATAC-seq, DNAm) using LIGER algorithm
Sst Chodl (mge_11)	LIGER 39	CS202002012_39	Sst Chodl	RNAseq 028 in CCN202002013	Josh Welch	10.1101/2020.02.29.970558	primary motor cortex	UBERON:0001384	Mouse	RNAseq|ATACseq|DNAm	CCN202002012	Mouse multimodal taxonomy (RNA-seq, ATAC-seq, DNAm) using LIGER algorithm
Vip Chat (cge_15)	LIGER 40	CS202002012_40			Josh Welch	10.1101/2020.02.29.970558	primary motor cortex	UBERON:0001384	Mouse	RNAseq|ATACseq|DNAm	CCN202002012	Mouse multimodal taxonomy (RNA-seq, ATAC-seq, DNAm) using LIGER algorithm
Vip Chat (cge_3)	LIGER 41	CS202002012_41			Josh Welch	10.1101/2020.02.29.970558	primary motor cortex	UBERON:0001384	Mouse	RNAseq|ATACseq|DNAm	CCN202002012	Mouse multimodal taxonomy (RNA-seq, ATAC-seq, DNAm) using LIGER algorithm
Vip Chat (cge_7)	LIGER 42	CS202002012_42			Josh Welch	10.1101/2020.02.29.970558	primary motor cortex	UBERON:0001384	Mouse	RNAseq|ATACseq|DNAm	CCN202002012	Mouse multimodal taxonomy (RNA-seq, ATAC-seq, DNAm) using LIGER algorithm
Vip Chat (cge_10)	LIGER 43	CS202002012_43			Josh Welch	10.1101/2020.02.29.970558	primary motor cortex	UBERON:0001384	Mouse	RNAseq|ATACseq|DNAm	CCN202002012	Mouse multimodal taxonomy (RNA-seq, ATAC-seq, DNAm) using LIGER algorithm
Vip Serpinf1 (cge_11)	LIGER 44	CS202002012_44		RNAseq 015-017 in CCN202002013	Josh Welch	10.1101/2020.02.29.970558	primary motor cortex	UBERON:0001384	Mouse	RNAseq|ATACseq|DNAm	CCN202002012	Mouse multimodal taxonomy (RNA-seq, ATAC-seq, DNAm) using LIGER algorithm
Vip Gpc3 (cge_9)	LIGER 45	CS202002012_45		RNAseq 019 in CCN202002013	Josh Welch	10.1101/2020.02.29.970558	primary motor cortex	UBERON:0001384	Mouse	RNAseq|ATACseq|DNAm	CCN202002012	Mouse multimodal taxonomy (RNA-seq, ATAC-seq, DNAm) using LIGER algorithm
Vip Igfbp6 (cge_6)	LIGER 46	CS202002012_46		RNAseq 026-027 in CCN202002013	Josh Welch	10.1101/2020.02.29.970558	primary motor cortex	UBERON:0001384	Mouse	RNAseq|ATACseq|DNAm	CCN202002012	Mouse multimodal taxonomy (RNA-seq, ATAC-seq, DNAm) using LIGER algorithm
Vip Htr1f (cge_2)	LIGER 47	CS202002012_47		RNAseq 018 in CCN202002013	Josh Welch	10.1101/2020.02.29.970558	primary motor cortex	UBERON:0001384	Mouse	RNAseq|ATACseq|DNAm	CCN202002012	Mouse multimodal taxonomy (RNA-seq, ATAC-seq, DNAm) using LIGER algorithm
Vip Mybpc1 (cge_4)	LIGER 48	CS202002012_48		RNAseq 021-022, 024 in CCN202002013	Josh Welch	10.1101/2020.02.29.970558	primary motor cortex	UBERON:0001384	Mouse	RNAseq|ATACseq|DNAm	CCN202002012	Mouse multimodal taxonomy (RNA-seq, ATAC-seq, DNAm) using LIGER algorithm
Sncg Npy2r (cge_8)	LIGER 49	CS202002012_49		RNAseq 013 in CCN202002013	Josh Welch	10.1101/2020.02.29.970558	primary motor cortex	UBERON:0001384	Mouse	RNAseq|ATACseq|DNAm	CCN202002012	Mouse multimodal taxonomy (RNA-seq, ATAC-seq, DNAm) using LIGER algorithm
Sncg Slc17a8 (cge_13)	LIGER 50	CS202002012_50		RNAseq 010 in CCN202002013	Josh Welch	10.1101/2020.02.29.970558	primary motor cortex	UBERON:0001384	Mouse	RNAseq|ATACseq|DNAm	CCN202002012	Mouse multimodal taxonomy (RNA-seq, ATAC-seq, DNAm) using LIGER algorithm
Lamp5 Lhx6 (cge_14)	LIGER 51	CS202002012_51	Lamp5 Lhx6	RNAseq 008 in CCN202002013	Josh Welch	10.1101/2020.02.29.970558	primary motor cortex	UBERON:0001384	Mouse	RNAseq|ATACseq|DNAm	CCN202002012	Mouse multimodal taxonomy (RNA-seq, ATAC-seq, DNAm) using LIGER algorithm
Lamp5 Slc35d3 (cge_0)	LIGER 52	CS202002012_52			Josh Welch	10.1101/2020.02.29.970558	primary motor cortex	UBERON:0001384	Mouse	RNAseq|ATACseq|DNAm	CCN202002012	Mouse multimodal taxonomy (RNA-seq, ATAC-seq, DNAm) using LIGER algorithm
Lamp5 Slc35d3 (cge_16)	LIGER 53	CS202002012_53			Josh Welch	10.1101/2020.02.29.970558	primary motor cortex	UBERON:0001384	Mouse	RNAseq|ATACseq|DNAm	CCN202002012	Mouse multimodal taxonomy (RNA-seq, ATAC-seq, DNAm) using LIGER algorithm
Lamp5 Egln3_3 (cge_5)	LIGER 54	CS202002012_54			Josh Welch	10.1101/2020.02.29.970558	primary motor cortex	UBERON:0001384	Mouse	RNAseq|ATACseq|DNAm	CCN202002012	Mouse multimodal taxonomy (RNA-seq, ATAC-seq, DNAm) using LIGER algorithm
Lamp5 Pdlim5_2 (cge_1)	LIGER 55	CS202002012_55		RNAseq 006 in CCN202002013	Josh Welch	10.1101/2020.02.29.970558	primary motor cortex	UBERON:0001384	Mouse	RNAseq|ATACseq|DNAm	CCN202002012	Mouse multimodal taxonomy (RNA-seq, ATAC-seq, DNAm) using LIGER algorithm
Lamp5 Pax6 (cge_12)	LIGER 56	CS202002012_56			Josh Welch	10.1101/2020.02.29.970558	primary motor cortex	UBERON:0001384	Mouse	RNAseq|ATACseq|DNAm	CCN202002012	Mouse multimodal taxonomy (RNA-seq, ATAC-seq, DNAm) using LIGER algorithm
Astro_Top2a (nn_14)	LIGER 57	CS202002012_57		RNAseq 092 in CCN202002013	Josh Welch	10.1101/2020.02.29.970558	primary motor cortex	UBERON:0001384	Mouse	RNAseq|ATACseq|DNAm	CCN202002012	Mouse multimodal taxonomy (RNA-seq, ATAC-seq, DNAm) using LIGER algorithm
Astro Aqp4_Gfap (nn_6)	LIGER 58	CS202002012_58		RNAseq 093 in CCN202002013	Josh Welch	10.1101/2020.02.29.970558	primary motor cortex	UBERON:0001384	Mouse	RNAseq|ATACseq|DNAm	CCN202002012	Mouse multimodal taxonomy (RNA-seq, ATAC-seq, DNAm) using LIGER algorithm
Astro Aqp4_Slc7a10 (nn_1)	LIGER 59	CS202002012_59		RNAseq 094 in CCN202002013	Josh Welch	10.1101/2020.02.29.970558	primary motor cortex	UBERON:0001384	Mouse	RNAseq|ATACseq|DNAm	CCN202002012	Mouse multimodal taxonomy (RNA-seq, ATAC-seq, DNAm) using LIGER algorithm
OPC Pdgfra (nn_3)	LIGER 60	CS202002012_60	OPC	RNAseq 091 in CCN202002013	Josh Welch	10.1101/2020.02.29.970558	primary motor cortex	UBERON:0001384	Mouse	RNAseq|ATACseq|DNAm	CCN202002012	Mouse multimodal taxonomy (RNA-seq, ATAC-seq, DNAm) using LIGER algorithm
Oligo Enpp6_2 (nn_8)	LIGER 61	CS202002012_61		RNAseq 095 in CCN202002013	Josh Welch	10.1101/2020.02.29.970558	primary motor cortex	UBERON:0001384	Mouse	RNAseq|ATACseq|DNAm	CCN202002012	Mouse multimodal taxonomy (RNA-seq, ATAC-seq, DNAm) using LIGER algorithm
Oligo Opalin_1 (nn_4)	LIGER 62	CS202002012_62		RNAseq 099 in CCN202002013	Josh Welch	10.1101/2020.02.29.970558	primary motor cortex	UBERON:0001384	Mouse	RNAseq|ATACseq|DNAm	CCN202002012	Mouse multimodal taxonomy (RNA-seq, ATAC-seq, DNAm) using LIGER algorithm
Oligo Opalin_2 (nn_0)	LIGER 63	CS202002012_63			Josh Welch	10.1101/2020.02.29.970558	primary motor cortex	UBERON:0001384	Mouse	RNAseq|ATACseq|DNAm	CCN202002012	Mouse multimodal taxonomy (RNA-seq, ATAC-seq, DNAm) using LIGER algorithm
Oligo Opalin_2 (nn_11)	LIGER 64	CS202002012_64			Josh Welch	10.1101/2020.02.29.970558	primary motor cortex	UBERON:0001384	Mouse	RNAseq|ATACseq|DNAm	CCN202002012	Mouse multimodal taxonomy (RNA-seq, ATAC-seq, DNAm) using LIGER algorithm
Endo (nn_5)	LIGER 65	CS202002012_65	Endothelial	RNAseq 103 in CCN202002013	Josh Welch	10.1101/2020.02.29.970558	primary motor cortex	UBERON:0001384	Mouse	RNAseq|ATACseq|DNAm	CCN202002012	Mouse multimodal taxonomy (RNA-seq, ATAC-seq, DNAm) using LIGER algorithm
VLMC_2 (nn_7)	LIGER 66	CS202002012_66		RNAseq 105 in CCN202002013	Josh Welch	10.1101/2020.02.29.970558	primary motor cortex	UBERON:0001384	Mouse	RNAseq|ATACseq|DNAm	CCN202002012	Mouse multimodal taxonomy (RNA-seq, ATAC-seq, DNAm) using LIGER algorithm
VLMC_3 (nn_12)	LIGER 67	CS202002012_67		RNAseq 106 in CCN202002013	Josh Welch	10.1101/2020.02.29.970558	primary motor cortex	UBERON:0001384	Mouse	RNAseq|ATACseq|DNAm	CCN202002012	Mouse multimodal taxonomy (RNA-seq, ATAC-seq, DNAm) using LIGER algorithm
VLMC_5 (nn_10)	LIGER 68	CS202002012_68		RNAseq 108 in CCN202002013	Josh Welch	10.1101/2020.02.29.970558	primary motor cortex	UBERON:0001384	Mouse	RNAseq|ATACseq|DNAm	CCN202002012	Mouse multimodal taxonomy (RNA-seq, ATAC-seq, DNAm) using LIGER algorithm
SMC (nn_9)	LIGER 69	CS202002012_69	SMC	RNAseq 111 in CCN202002013	Josh Welch	10.1101/2020.02.29.970558	primary motor cortex	UBERON:0001384	Mouse	RNAseq|ATACseq|DNAm	CCN202002012	Mouse multimodal taxonomy (RNA-seq, ATAC-seq, DNAm) using LIGER algorithm
Micro (nn_2)	LIGER 70	CS202002012_70	Microglia	RNAseq 113 in CCN202002013	Josh Welch	10.1101/2020.02.29.970558	primary motor cortex	UBERON:0001384	Mouse	RNAseq|ATACseq|DNAm	CCN202002012	Mouse multimodal taxonomy (RNA-seq, ATAC-seq, DNAm) using LIGER algorithm
PVM_1 (nn_13)	LIGER 71	CS202002012_71	PVM	RNAseq 114 in CCN202002013	Josh Welch	10.1101/2020.02.29.970558	primary motor cortex	UBERON:0001384	Mouse	RNAseq|ATACseq|DNAm	CCN202002012	Mouse multimodal taxonomy (RNA-seq, ATAC-seq, DNAm) using LIGER algorithm
Glutamatergic	LIGER 01-24	CS202002012_72	Neuronal: Glutamatergic		Josh Welch	10.1101/2020.02.29.970558	primary motor cortex	UBERON:0001384	Mouse	RNAseq|ATACseq|DNAm	CCN202002012	Mouse multimodal taxonomy (RNA-seq, ATAC-seq, DNAm) using LIGER algorithm
IT projecting	LIGER 01-11	CS202002012_73	IT projecting		Josh Welch	10.1101/2020.02.29.970558	primary motor cortex	UBERON:0001384	Mouse	RNAseq|ATACseq|DNAm	CCN202002012	Mouse multimodal taxonomy (RNA-seq, ATAC-seq, DNAm) using LIGER algorithm
Non-IT projecting	LIGER 12-24	CS202002012_74	Non-IT projecting		Josh Welch	10.1101/2020.02.29.970558	primary motor cortex	UBERON:0001384	Mouse	RNAseq|ATACseq|DNAm	CCN202002012	Mouse multimodal taxonomy (RNA-seq, ATAC-seq, DNAm) using LIGER algorithm
GABAergic	LIGER 25-56	CS202002012_75	Neuronal: GABAergic		Josh Welch	10.1101/2020.02.29.970558	primary motor cortex	UBERON:0001384	Mouse	RNAseq|ATACseq|DNAm	CCN202002012	Mouse multimodal taxonomy (RNA-seq, ATAC-seq, DNAm) using LIGER algorithm
CGE/PoA	LIGER 25-39	CS202002012_76	CGE/PoA		Josh Welch	10.1101/2020.02.29.970558	primary motor cortex	UBERON:0001384	Mouse	RNAseq|ATACseq|DNAm	CCN202002012	Mouse multimodal taxonomy (RNA-seq, ATAC-seq, DNAm) using LIGER algorithm
MGE	LIGER 40-56	CS202002012_77	MGE		Josh Welch	10.1101/2020.02.29.970558	primary motor cortex	UBERON:0001384	Mouse	RNAseq|ATACseq|DNAm	CCN202002012	Mouse multimodal taxonomy (RNA-seq, ATAC-seq, DNAm) using LIGER algorithm
L2/3 IT	LIGER 01-05	CS202002012_78	L2/3 IT		Josh Welch	10.1101/2020.02.29.970558	primary motor cortex	UBERON:0001384	Mouse	RNAseq|ATACseq|DNAm	CCN202002012	Mouse multimodal taxonomy (RNA-seq, ATAC-seq, DNAm) using LIGER algorithm
L2/3 IT_1	LIGER 01, 03, 05	CS202002012_79		RNAseq 058 in CCN202002013	Josh Welch	10.1101/2020.02.29.970558	primary motor cortex	UBERON:0001384	Mouse	RNAseq|ATACseq|DNAm	CCN202002012	Mouse multimodal taxonomy (RNA-seq, ATAC-seq, DNAm) using LIGER algorithm
L4/5 IT	LIGER 06-08	CS202002012_80	L4/5 IT		Josh Welch	10.1101/2020.02.29.970558	primary motor cortex	UBERON:0001384	Mouse	RNAseq|ATACseq|DNAm	CCN202002012	Mouse multimodal taxonomy (RNA-seq, ATAC-seq, DNAm) using LIGER algorithm
L4/5 IT_1	LIGER 02, 04, 06, 08	CS202002012_81		RNAseq 061 in CCN202002013	Josh Welch	10.1101/2020.02.29.970558	primary motor cortex	UBERON:0001384	Mouse	RNAseq|ATACseq|DNAm	CCN202002012	Mouse multimodal taxonomy (RNA-seq, ATAC-seq, DNAm) using LIGER algorithm
L5 IT	LIGER 09-10	CS202002012_82	L5 IT		Josh Welch	10.1101/2020.02.29.970558	primary motor cortex	UBERON:0001384	Mouse	RNAseq|ATACseq|DNAm	CCN202002012	Mouse multimodal taxonomy (RNA-seq, ATAC-seq, DNAm) using LIGER algorithm
L5 ET	LIGER 12-15	CS202002012_83	L5 ET		Josh Welch	10.1101/2020.02.29.970558	primary motor cortex	UBERON:0001384	Mouse	RNAseq|ATACseq|DNAm	CCN202002012	Mouse multimodal taxonomy (RNA-seq, ATAC-seq, DNAm) using LIGER algorithm
L5 ET_2	LIGER 12, 14-15	CS202002012_84		RNAseq 071 in CCN202002013|L5 ET (Non-MY-projecting)	Josh Welch	10.1101/2020.02.29.970558	primary motor cortex	UBERON:0001384	Mouse	RNAseq|ATACseq|DNAm	CCN202002012	Mouse multimodal taxonomy (RNA-seq, ATAC-seq, DNAm) using LIGER algorithm
L5/6 NP	LIGER 23-24	CS202002012_85	L5/6 NP		Josh Welch	10.1101/2020.02.29.970558	primary motor cortex	UBERON:0001384	Mouse	RNAseq|ATACseq|DNAm	CCN202002012	Mouse multimodal taxonomy (RNA-seq, ATAC-seq, DNAm) using LIGER algorithm
L6 CT	LIGER 16-21	CS202002012_86	L6 CT		Josh Welch	10.1101/2020.02.29.970558	primary motor cortex	UBERON:0001384	Mouse	RNAseq|ATACseq|DNAm	CCN202002012	Mouse multimodal taxonomy (RNA-seq, ATAC-seq, DNAm) using LIGER algorithm
L6 CT Cpa6	LIGER 16-20	CS202002012_87		RNAseq 076 in CCN202002013	Josh Welch	10.1101/2020.02.29.970558	primary motor cortex	UBERON:0001384	Mouse	RNAseq|ATACseq|DNAm	CCN202002012	Mouse multimodal taxonomy (RNA-seq, ATAC-seq, DNAm) using LIGER algorithm
Pvalb	LIGER 25-30	CS202002012_88	Pvalb		Josh Welch	10.1101/2020.02.29.970558	primary motor cortex	UBERON:0001384	Mouse	RNAseq|ATACseq|DNAm	CCN202002012	Mouse multimodal taxonomy (RNA-seq, ATAC-seq, DNAm) using LIGER algorithm
Pvalb Reln	LIGER 25, 28	CS202002012_89		RNAseq 054 in CCN202002013	Josh Welch	10.1101/2020.02.29.970558	primary motor cortex	UBERON:0001384	Mouse	RNAseq|ATACseq|DNAm	CCN202002012	Mouse multimodal taxonomy (RNA-seq, ATAC-seq, DNAm) using LIGER algorithm
Pvalb Calb1	LIGER 26, 29	CS202002012_90		RNAseq 052-053 in CCN202002013	Josh Welch	10.1101/2020.02.29.970558	primary motor cortex	UBERON:0001384	Mouse	RNAseq|ATACseq|DNAm	CCN202002012	Mouse multimodal taxonomy (RNA-seq, ATAC-seq, DNAm) using LIGER algorithm
Sst	LIGER 31-39	CS202002012_91	Sst		Josh Welch	10.1101/2020.02.29.970558	primary motor cortex	UBERON:0001384	Mouse	RNAseq|ATACseq|DNAm	CCN202002012	Mouse multimodal taxonomy (RNA-seq, ATAC-seq, DNAm) using LIGER algorithm
Sst Calb2	LIGER 31, 33-34	CS202002012_92		RNAseq 039 in CCN202002013	Josh Welch	10.1101/2020.02.29.970558	primary motor cortex	UBERON:0001384	Mouse	RNAseq|ATACseq|DNAm	CCN202002012	Mouse multimodal taxonomy (RNA-seq, ATAC-seq, DNAm) using LIGER algorithm
Sst Crhr2_1	LIGER 32, 36-37	CS202002012_93		RNAseq 036 in CCN202002013	Josh Welch	10.1101/2020.02.29.970558	primary motor cortex	UBERON:0001384	Mouse	RNAseq|ATACseq|DNAm	CCN202002012	Mouse multimodal taxonomy (RNA-seq, ATAC-seq, DNAm) using LIGER algorithm
Sst Myh8	LIGER 35, 38	CS202002012_94		RNAseq 030-032 in CCN202002013	Josh Welch	10.1101/2020.02.29.970558	primary motor cortex	UBERON:0001384	Mouse	RNAseq|ATACseq|DNAm	CCN202002012	Mouse multimodal taxonomy (RNA-seq, ATAC-seq, DNAm) using LIGER algorithm
Vip	LIGER 40-48	CS202002012_95	Vip		Josh Welch	10.1101/2020.02.29.970558	primary motor cortex	UBERON:0001384	Mouse	RNAseq|ATACseq|DNAm	CCN202002012	Mouse multimodal taxonomy (RNA-seq, ATAC-seq, DNAm) using LIGER algorithm
Vip Chat	LIGER 41-43	CS202002012_96		RNAseq 023, 025 in CCN202002013	Josh Welch	10.1101/2020.02.29.970558	primary motor cortex	UBERON:0001384	Mouse	RNAseq|ATACseq|DNAm	CCN202002012	Mouse multimodal taxonomy (RNA-seq, ATAC-seq, DNAm) using LIGER algorithm
Sncg	LIGER 49-50	CS202002012_97	Sncg		Josh Welch	10.1101/2020.02.29.970558	primary motor cortex	UBERON:0001384	Mouse	RNAseq|ATACseq|DNAm	CCN202002012	Mouse multimodal taxonomy (RNA-seq, ATAC-seq, DNAm) using LIGER algorithm
Lamp5	LIGER 51-56	CS202002012_98	Lamp5		Josh Welch	10.1101/2020.02.29.970558	primary motor cortex	UBERON:0001384	Mouse	RNAseq|ATACseq|DNAm	CCN202002012	Mouse multimodal taxonomy (RNA-seq, ATAC-seq, DNAm) using LIGER algorithm
Lamp5 Slc35d3	LIGER 40, 52-53	CS202002012_99		RNAseq 007 in CCN202002013	Josh Welch	10.1101/2020.02.29.970558	primary motor cortex	UBERON:0001384	Mouse	RNAseq|ATACseq|DNAm	CCN202002012	Mouse multimodal taxonomy (RNA-seq, ATAC-seq, DNAm) using LIGER algorithm
Lamp5 Pax6	LIGER 54, 56	CS202002012_100		RNAseq 001 in CCN202002013	Josh Welch	10.1101/2020.02.29.970558	primary motor cortex	UBERON:0001384	Mouse	RNAseq|ATACseq|DNAm	CCN202002012	Mouse multimodal taxonomy (RNA-seq, ATAC-seq, DNAm) using LIGER algorithm
Non-neuronal	LIGER 57-64	CS202002012_101	Non-neuronal		Josh Welch	10.1101/2020.02.29.970558	primary motor cortex	UBERON:0001384	Mouse	RNAseq|ATACseq|DNAm	CCN202002012	Mouse multimodal taxonomy (RNA-seq, ATAC-seq, DNAm) using LIGER algorithm
Non-neural	LIGER 65-71	CS202002012_102	Non-neural		Josh Welch	10.1101/2020.02.29.970558	primary motor cortex	UBERON:0001384	Mouse	RNAseq|ATACseq|DNAm	CCN202002012	Mouse multimodal taxonomy (RNA-seq, ATAC-seq, DNAm) using LIGER algorithm
Astrocyte	LIGER 57-59	CS202002012_103	Astrocyte		Josh Welch	10.1101/2020.02.29.970558	primary motor cortex	UBERON:0001384	Mouse	RNAseq|ATACseq|DNAm	CCN202002012	Mouse multimodal taxonomy (RNA-seq, ATAC-seq, DNAm) using LIGER algorithm
Oligodendrocyte	LIGER 61-64	CS202002012_104	Oligodendrocyte		Josh Welch	10.1101/2020.02.29.970558	primary motor cortex	UBERON:0001384	Mouse	RNAseq|ATACseq|DNAm	CCN202002012	Mouse multimodal taxonomy (RNA-seq, ATAC-seq, DNAm) using LIGER algorithm
Oligo Opalin_2	LIGER 63-64	CS202002012_105		RNAseq 100 in CCN202002013	Josh Welch	10.1101/2020.02.29.970558	primary motor cortex	UBERON:0001384	Mouse	RNAseq|ATACseq|DNAm	CCN202002012	Mouse multimodal taxonomy (RNA-seq, ATAC-seq, DNAm) using LIGER algorithm
VLMC	LIGER 66-68	CS202002012_106	VLMC		Josh Welch	10.1101/2020.02.29.970558	primary motor cortex	UBERON:0001384	Mouse	RNAseq|ATACseq|DNAm	CCN202002012	Mouse multimodal taxonomy (RNA-seq, ATAC-seq, DNAm) using LIGER algorithm
Lamp5_1	Integrated 01	CS202002270_1			Nikolas Jorstad	10.1101/2020.03.31.016972	primary motor cortex	UBERON:0001384	Human|Marmoset|Mouse	RNAseq	CCN202002270	Cross species (integrated) transcriptomics taxonomy
Lamp5_5	Integrated 02	CS202002270_2			Nikolas Jorstad	10.1101/2020.03.31.016972	primary motor cortex	UBERON:0001384	Human|Marmoset|Mouse	RNAseq	CCN202002270	Cross species (integrated) transcriptomics taxonomy
Lamp5_2	Integrated 03	CS202002270_3		Lamp5 Rosehip	Nikolas Jorstad	10.1101/2020.03.31.016972	primary motor cortex	UBERON:0001384	Human|Marmoset|Mouse	RNAseq	CCN202002270	Cross species (integrated) transcriptomics taxonomy
Lamp5_3	Integrated 04	CS202002270_4	Lamp5 Lhx6		Nikolas Jorstad	10.1101/2020.03.31.016972	primary motor cortex	UBERON:0001384	Human|Marmoset|Mouse	RNAseq	CCN202002270	Cross species (integrated) transcriptomics taxonomy
Sncg_1	Integrated 05	CS202002270_5			Nikolas Jorstad	10.1101/2020.03.31.016972	primary motor cortex	UBERON:0001384	Human|Marmoset|Mouse	RNAseq	CCN202002270	Cross species (integrated) transcriptomics taxonomy
Sncg_2	Integrated 06	CS202002270_6			Nikolas Jorstad	10.1101/2020.03.31.016972	primary motor cortex	UBERON:0001384	Human|Marmoset|Mouse	RNAseq	CCN202002270	Cross species (integrated) transcriptomics taxonomy
Lamp5_4	Integrated 07	CS202002270_7			Nikolas Jorstad	10.1101/2020.03.31.016972	primary motor cortex	UBERON:0001384	Human|Marmoset|Mouse	RNAseq	CCN202002270	Cross species (integrated) transcriptomics taxonomy
Sncg_3	Integrated 08	CS202002270_8			Nikolas Jorstad	10.1101/2020.03.31.016972	primary motor cortex	UBERON:0001384	Human|Marmoset|Mouse	RNAseq	CCN202002270	Cross species (integrated) transcriptomics taxonomy
Sncg_4	Integrated 09	CS202002270_9			Nikolas Jorstad	10.1101/2020.03.31.016972	primary motor cortex	UBERON:0001384	Human|Marmoset|Mouse	RNAseq	CCN202002270	Cross species (integrated) transcriptomics taxonomy
Vip_1	Integrated 10	CS202002270_10			Nikolas Jorstad	10.1101/2020.03.31.016972	primary motor cortex	UBERON:0001384	Human|Marmoset|Mouse	RNAseq	CCN202002270	Cross species (integrated) transcriptomics taxonomy
Vip_2	Integrated 11	CS202002270_11			Nikolas Jorstad	10.1101/2020.03.31.016972	primary motor cortex	UBERON:0001384	Human|Marmoset|Mouse	RNAseq	CCN202002270	Cross species (integrated) transcriptomics taxonomy
Vip_3	Integrated 12	CS202002270_12			Nikolas Jorstad	10.1101/2020.03.31.016972	primary motor cortex	UBERON:0001384	Human|Marmoset|Mouse	RNAseq	CCN202002270	Cross species (integrated) transcriptomics taxonomy
Vip_4	Integrated 13	CS202002270_13			Nikolas Jorstad	10.1101/2020.03.31.016972	primary motor cortex	UBERON:0001384	Human|Marmoset|Mouse	RNAseq	CCN202002270	Cross species (integrated) transcriptomics taxonomy
Sst Chodl	Integrated 14	CS202002270_14	Sst Chodl	Long-range projecting Sst	Nikolas Jorstad	10.1101/2020.03.31.016972	primary motor cortex	UBERON:0001384	Human|Marmoset|Mouse	RNAseq	CCN202002270	Cross species (integrated) transcriptomics taxonomy
Sst_1	Integrated 15	CS202002270_15			Nikolas Jorstad	10.1101/2020.03.31.016972	primary motor cortex	UBERON:0001384	Human|Marmoset|Mouse	RNAseq	CCN202002270	Cross species (integrated) transcriptomics taxonomy
Sst_2	Integrated 16	CS202002270_16			Nikolas Jorstad	10.1101/2020.03.31.016972	primary motor cortex	UBERON:0001384	Human|Marmoset|Mouse	RNAseq	CCN202002270	Cross species (integrated) transcriptomics taxonomy
Sst_4	Integrated 17	CS202002270_17			Nikolas Jorstad	10.1101/2020.03.31.016972	primary motor cortex	UBERON:0001384	Human|Marmoset|Mouse	RNAseq	CCN202002270	Cross species (integrated) transcriptomics taxonomy
Sst_3	Integrated 18	CS202002270_18			Nikolas Jorstad	10.1101/2020.03.31.016972	primary motor cortex	UBERON:0001384	Human|Marmoset|Mouse	RNAseq	CCN202002270	Cross species (integrated) transcriptomics taxonomy
Sst_5	Integrated 19	CS202002270_19			Nikolas Jorstad	10.1101/2020.03.31.016972	primary motor cortex	UBERON:0001384	Human|Marmoset|Mouse	RNAseq	CCN202002270	Cross species (integrated) transcriptomics taxonomy
Sst_6	Integrated 20	CS202002270_20			Nikolas Jorstad	10.1101/2020.03.31.016972	primary motor cortex	UBERON:0001384	Human|Marmoset|Mouse	RNAseq	CCN202002270	Cross species (integrated) transcriptomics taxonomy
Sst_7	Integrated 21	CS202002270_21			Nikolas Jorstad	10.1101/2020.03.31.016972	primary motor cortex	UBERON:0001384	Human|Marmoset|Mouse	RNAseq	CCN202002270	Cross species (integrated) transcriptomics taxonomy
Pvalb_1	Integrated 22	CS202002270_22			Nikolas Jorstad	10.1101/2020.03.31.016972	primary motor cortex	UBERON:0001384	Human|Marmoset|Mouse	RNAseq	CCN202002270	Cross species (integrated) transcriptomics taxonomy
Pvalb_2	Integrated 23	CS202002270_23			Nikolas Jorstad	10.1101/2020.03.31.016972	primary motor cortex	UBERON:0001384	Human|Marmoset|Mouse	RNAseq	CCN202002270	Cross species (integrated) transcriptomics taxonomy
Chandelier	Integrated 24	CS202002270_24	Chandelier		Nikolas Jorstad	10.1101/2020.03.31.016972	primary motor cortex	UBERON:0001384	Human|Marmoset|Mouse	RNAseq	CCN202002270	Cross species (integrated) transcriptomics taxonomy
L2/3 IT	Integrated 25	CS202002270_25	L2/3 IT		Nikolas Jorstad	10.1101/2020.03.31.016972	primary motor cortex	UBERON:0001384	Human|Marmoset|Mouse	RNAseq	CCN202002270	Cross species (integrated) transcriptomics taxonomy
L6 IT_1	Integrated 26	CS202002270_26			Nikolas Jorstad	10.1101/2020.03.31.016972	primary motor cortex	UBERON:0001384	Human|Marmoset|Mouse	RNAseq	CCN202002270	Cross species (integrated) transcriptomics taxonomy
L6 IT_2	Integrated 27	CS202002270_27			Nikolas Jorstad	10.1101/2020.03.31.016972	primary motor cortex	UBERON:0001384	Human|Marmoset|Mouse	RNAseq	CCN202002270	Cross species (integrated) transcriptomics taxonomy
L5 IT_1	Integrated 28	CS202002270_28			Nikolas Jorstad	10.1101/2020.03.31.016972	primary motor cortex	UBERON:0001384	Human|Marmoset|Mouse	RNAseq	CCN202002270	Cross species (integrated) transcriptomics taxonomy
L5 IT_2	Integrated 29	CS202002270_29			Nikolas Jorstad	10.1101/2020.03.31.016972	primary motor cortex	UBERON:0001384	Human|Marmoset|Mouse	RNAseq	CCN202002270	Cross species (integrated) transcriptomics taxonomy
L5 IT_3	Integrated 30	CS202002270_30			Nikolas Jorstad	10.1101/2020.03.31.016972	primary motor cortex	UBERON:0001384	Human|Marmoset|Mouse	RNAseq	CCN202002270	Cross species (integrated) transcriptomics taxonomy
L6 IT_3	Integrated 31	CS202002270_31			Nikolas Jorstad	10.1101/2020.03.31.016972	primary motor cortex	UBERON:0001384	Human|Marmoset|Mouse	RNAseq	CCN202002270	Cross species (integrated) transcriptomics taxonomy
L5 ET_1	Integrated 32	CS202002270_32			Nikolas Jorstad	10.1101/2020.03.31.016972	primary motor cortex	UBERON:0001384	Human|Marmoset|Mouse	RNAseq	CCN202002270	Cross species (integrated) transcriptomics taxonomy
L5 ET_2	Integrated 33	CS202002270_33			Nikolas Jorstad	10.1101/2020.03.31.016972	primary motor cortex	UBERON:0001384	Human|Marmoset|Mouse	RNAseq	CCN202002270	Cross species (integrated) transcriptomics taxonomy
L6 CT_1	Integrated 34	CS202002270_34			Nikolas Jorstad	10.1101/2020.03.31.016972	primary motor cortex	UBERON:0001384	Human|Marmoset|Mouse	RNAseq	CCN202002270	Cross species (integrated) transcriptomics taxonomy
L6 CT_2	Integrated 35	CS202002270_35			Nikolas Jorstad	10.1101/2020.03.31.016972	primary motor cortex	UBERON:0001384	Human|Marmoset|Mouse	RNAseq	CCN202002270	Cross species (integrated) transcriptomics taxonomy
L6b	Integrated 36	CS202002270_36	L6b		Nikolas Jorstad	10.1101/2020.03.31.016972	primary motor cortex	UBERON:0001384	Human|Marmoset|Mouse	RNAseq	CCN202002270	Cross species (integrated) transcriptomics taxonomy
L5/6 NP	Integrated 37	CS202002270_37	L5/6 NP		Nikolas Jorstad	10.1101/2020.03.31.016972	primary motor cortex	UBERON:0001384	Human|Marmoset|Mouse	RNAseq	CCN202002270	Cross species (integrated) transcriptomics taxonomy
OPC	Integrated 38	CS202002270_38	OPC		Nikolas Jorstad	10.1101/2020.03.31.016972	primary motor cortex	UBERON:0001384	Human|Marmoset|Mouse	RNAseq	CCN202002270	Cross species (integrated) transcriptomics taxonomy
Astro_1	Integrated 39	CS202002270_39		ILA / fibrous astrocyte	Nikolas Jorstad	10.1101/2020.03.31.016972	primary motor cortex	UBERON:0001384	Human|Marmoset|Mouse	RNAseq	CCN202002270	Cross species (integrated) transcriptomics taxonomy
Astro_2	Integrated 40	CS202002270_40		Protoplasmic astrocyte	Nikolas Jorstad	10.1101/2020.03.31.016972	primary motor cortex	UBERON:0001384	Human|Marmoset|Mouse	RNAseq	CCN202002270	Cross species (integrated) transcriptomics taxonomy
Oligo_1	Integrated 41	CS202002270_41			Nikolas Jorstad	10.1101/2020.03.31.016972	primary motor cortex	UBERON:0001384	Human|Marmoset|Mouse	RNAseq	CCN202002270	Cross species (integrated) transcriptomics taxonomy
Oligo_2	Integrated 42	CS202002270_42			Nikolas Jorstad	10.1101/2020.03.31.016972	primary motor cortex	UBERON:0001384	Human|Marmoset|Mouse	RNAseq	CCN202002270	Cross species (integrated) transcriptomics taxonomy
Endo	Integrated 43	CS202002270_43	Endothelial		Nikolas Jorstad	10.1101/2020.03.31.016972	primary motor cortex	UBERON:0001384	Human|Marmoset|Mouse	RNAseq	CCN202002270	Cross species (integrated) transcriptomics taxonomy
VLMC	Integrated 44	CS202002270_44	VLMC		Nikolas Jorstad	10.1101/2020.03.31.016972	primary motor cortex	UBERON:0001384	Human|Marmoset|Mouse	RNAseq	CCN202002270	Cross species (integrated) transcriptomics taxonomy
Microglia/PVM	Integrated 45	CS202002270_45	Microglia-PVM		Nikolas Jorstad	10.1101/2020.03.31.016972	primary motor cortex	UBERON:0001384	Human|Marmoset|Mouse	RNAseq	CCN202002270	Cross species (integrated) transcriptomics taxonomy
Lamp5	Integrated 01-04, 07	CS202002270_46	Lamp5		Nikolas Jorstad	10.1101/2020.03.31.016972	primary motor cortex	UBERON:0001384	Human|Marmoset|Mouse	RNAseq	CCN202002270	Cross species (integrated) transcriptomics taxonomy
Sncg	Integrated 05-06, 08-09	CS202002270_47	Sncg		Nikolas Jorstad	10.1101/2020.03.31.016972	primary motor cortex	UBERON:0001384	Human|Marmoset|Mouse	RNAseq	CCN202002270	Cross species (integrated) transcriptomics taxonomy
Vip	Integrated 10-13	CS202002270_48	Vip		Nikolas Jorstad	10.1101/2020.03.31.016972	primary motor cortex	UBERON:0001384	Human|Marmoset|Mouse	RNAseq	CCN202002270	Cross species (integrated) transcriptomics taxonomy
Sst	Integrated 14-21	CS202002270_49	Sst		Nikolas Jorstad	10.1101/2020.03.31.016972	primary motor cortex	UBERON:0001384	Human|Marmoset|Mouse	RNAseq	CCN202002270	Cross species (integrated) transcriptomics taxonomy
Pvalb	Integrated 22-24	CS202002270_50	Pvalb		Nikolas Jorstad	10.1101/2020.03.31.016972	primary motor cortex	UBERON:0001384	Human|Marmoset|Mouse	RNAseq	CCN202002270	Cross species (integrated) transcriptomics taxonomy
L6 IT	Integrated 26-27, 31	CS202002270_51	L6 IT		Nikolas Jorstad	10.1101/2020.03.31.016972	primary motor cortex	UBERON:0001384	Human|Marmoset|Mouse	RNAseq	CCN202002270	Cross species (integrated) transcriptomics taxonomy
L5 IT	Integrated 28-30	CS202002270_52	L5 IT		Nikolas Jorstad	10.1101/2020.03.31.016972	primary motor cortex	UBERON:0001384	Human|Marmoset|Mouse	RNAseq	CCN202002270	Cross species (integrated) transcriptomics taxonomy
L5 ET	Integrated 32-33	CS202002270_53	L5 ET	Betz|L5 PT	Nikolas Jorstad	10.1101/2020.03.31.016972	primary motor cortex	UBERON:0001384	Human|Marmoset|Mouse	RNAseq	CCN202002270	Cross species (integrated) transcriptomics taxonomy
L6 CT	Integrated 34-35	CS202002270_54	L6 CT		Nikolas Jorstad	10.1101/2020.03.31.016972	primary motor cortex	UBERON:0001384	Human|Marmoset|Mouse	RNAseq	CCN202002270	Cross species (integrated) transcriptomics taxonomy
Astro	Integrated 39-40	CS202002270_55	Astrocyte		Nikolas Jorstad	10.1101/2020.03.31.016972	primary motor cortex	UBERON:0001384	Human|Marmoset|Mouse	RNAseq	CCN202002270	Cross species (integrated) transcriptomics taxonomy
Oligo	Integrated 41-42	CS202002270_56	Oligodendrocyte		Nikolas Jorstad	10.1101/2020.03.31.016972	primary motor cortex	UBERON:0001384	Human|Marmoset|Mouse	RNAseq	CCN202002270	Cross species (integrated) transcriptomics taxonomy
CGE/PoA	Integrated 01-13	CS202002270_57	CGE/PoA		Nikolas Jorstad	10.1101/2020.03.31.016972	primary motor cortex	UBERON:0001384	Human|Marmoset|Mouse	RNAseq	CCN202002270	Cross species (integrated) transcriptomics taxonomy
MGE	Integrated 14-24	CS202002270_58	MGE		Nikolas Jorstad	10.1101/2020.03.31.016972	primary motor cortex	UBERON:0001384	Human|Marmoset|Mouse	RNAseq	CCN202002270	Cross species (integrated) transcriptomics taxonomy
IT projecting	Integrated 25-31	CS202002270_59	IT projecting		Nikolas Jorstad	10.1101/2020.03.31.016972	primary motor cortex	UBERON:0001384	Human|Marmoset|Mouse	RNAseq	CCN202002270	Cross species (integrated) transcriptomics taxonomy
Non-IT projecting	Integrated 32-37	CS202002270_60	Non-IT projecting		Nikolas Jorstad	10.1101/2020.03.31.016972	primary motor cortex	UBERON:0001384	Human|Marmoset|Mouse	RNAseq	CCN202002270	Cross species (integrated) transcriptomics taxonomy
Oligo-OPC	Integrated 38, 41-42	CS202002270_61	Oligodendrocyte-OPC		Nikolas Jorstad	10.1101/2020.03.31.016972	primary motor cortex	UBERON:0001384	Human|Marmoset|Mouse	RNAseq	CCN202002270	Cross species (integrated) transcriptomics taxonomy
Other NN	Integrated 43-45	CS202002270_62	Non-neural		Nikolas Jorstad	10.1101/2020.03.31.016972	primary motor cortex	UBERON:0001384	Human|Marmoset|Mouse	RNAseq	CCN202002270	Cross species (integrated) transcriptomics taxonomy
GABAergic	Integrated 01-24	CS202002270_63	Neuronal: GABAergic	Inhibitory	Nikolas Jorstad	10.1101/2020.03.31.016972	primary motor cortex	UBERON:0001384	Human|Marmoset|Mouse	RNAseq	CCN202002270	Cross species (integrated) transcriptomics taxonomy
Glutamatergic	Integrated 25-37	CS202002270_64	Neuronal: Glutamatergic	Excitatory	Nikolas Jorstad	10.1101/2020.03.31.016972	primary motor cortex	UBERON:0001384	Human|Marmoset|Mouse	RNAseq	CCN202002270	Cross species (integrated) transcriptomics taxonomy
Non-Neuronal	Integrated 38-42	CS202002270_65	Non-neuronal		Nikolas Jorstad	10.1101/2020.03.31.016972	primary motor cortex	UBERON:0001384	Human|Marmoset|Mouse	RNAseq	CCN202002270	Cross species (integrated) transcriptomics taxonomy
Exc L5 FEZF2 LOC106993015	RNAseq 001	CS202002271_1			Nikolas Jorstad	10.1101/2020.03.31.016972	primary motor cortex	UBERON:0001384	Macaque	RNAseq	CCN202002271	Macaque transcriptomics taxonomy, layer 5/6 only
Exc L5 FEZF2 LOC114676463	RNAseq 002	CS202002271_2			Nikolas Jorstad	10.1101/2020.03.31.016972	primary motor cortex	UBERON:0001384	Macaque	RNAseq	CCN202002271	Macaque transcriptomics taxonomy, layer 5/6 only
Exc L5 RORB LOC106992498	RNAseq 003	CS202002271_3			Nikolas Jorstad	10.1101/2020.03.31.016972	primary motor cortex	UBERON:0001384	Macaque	RNAseq	CCN202002271	Macaque transcriptomics taxonomy, layer 5/6 only
Exc L5 RORB COL13A1	RNAseq 004	CS202002271_4			Nikolas Jorstad	10.1101/2020.03.31.016972	primary motor cortex	UBERON:0001384	Macaque	RNAseq	CCN202002271	Macaque transcriptomics taxonomy, layer 5/6 only
Exc L5 RORB LOC106992627	RNAseq 005	CS202002271_5			Nikolas Jorstad	10.1101/2020.03.31.016972	primary motor cortex	UBERON:0001384	Macaque	RNAseq	CCN202002271	Macaque transcriptomics taxonomy, layer 5/6 only
Exc L5 THEMIS THEMIS	RNAseq 006	CS202002271_6	L6 IT		Nikolas Jorstad	10.1101/2020.03.31.016972	primary motor cortex	UBERON:0001384	Macaque	RNAseq	CCN202002271	Macaque transcriptomics taxonomy, layer 5/6 only
Exc L5 SLC17A7 NTNG2	RNAseq 007	CS202002271_7	L6 IT Car3		Nikolas Jorstad	10.1101/2020.03.31.016972	primary motor cortex	UBERON:0001384	Macaque	RNAseq	CCN202002271	Macaque transcriptomics taxonomy, layer 5/6 only
Exc L5 SLC17A7 CCDC60	RNAseq 008	CS202002271_8	L6 CT		Nikolas Jorstad	10.1101/2020.03.31.016972	primary motor cortex	UBERON:0001384	Macaque	RNAseq	CCN202002271	Macaque transcriptomics taxonomy, layer 5/6 only
Exc L5 SLC17A7 LOC114676287	RNAseq 009	CS202002271_9			Nikolas Jorstad	10.1101/2020.03.31.016972	primary motor cortex	UBERON:0001384	Macaque	RNAseq	CCN202002271	Macaque transcriptomics taxonomy, layer 5/6 only
Exc L5 SLC17A7 OTOGL	RNAseq 010	CS202002271_10			Nikolas Jorstad	10.1101/2020.03.31.016972	primary motor cortex	UBERON:0001384	Macaque	RNAseq	CCN202002271	Macaque transcriptomics taxonomy, layer 5/6 only
Exc L5 SLC17A7 LOC114680213	RNAseq 011	CS202002271_11			Nikolas Jorstad	10.1101/2020.03.31.016972	primary motor cortex	UBERON:0001384	Macaque	RNAseq	CCN202002271	Macaque transcriptomics taxonomy, layer 5/6 only
Exc L5 SLC17A7 CORIN	RNAseq 012	CS202002271_12			Nikolas Jorstad	10.1101/2020.03.31.016972	primary motor cortex	UBERON:0001384	Macaque	RNAseq	CCN202002271	Macaque transcriptomics taxonomy, layer 5/6 only
Exc L5 SLC17A7 TLL1	RNAseq 013	CS202002271_13			Nikolas Jorstad	10.1101/2020.03.31.016972	primary motor cortex	UBERON:0001384	Macaque	RNAseq	CCN202002271	Macaque transcriptomics taxonomy, layer 5/6 only
L5 ET	RNAseq 001-002	CS202002271_14	L5 ET		Nikolas Jorstad	10.1101/2020.03.31.016972	primary motor cortex	UBERON:0001384	Macaque	RNAseq	CCN202002271	Macaque transcriptomics taxonomy, layer 5/6 only
L5 IT	RNAseq 003-005	CS202002271_15	L5 IT		Nikolas Jorstad	10.1101/2020.03.31.016972	primary motor cortex	UBERON:0001384	Macaque	RNAseq	CCN202002271	Macaque transcriptomics taxonomy, layer 5/6 only
L6b	RNAseq 009-010	CS202002271_16	L6b		Nikolas Jorstad	10.1101/2020.03.31.016972	primary motor cortex	UBERON:0001384	Macaque	RNAseq	CCN202002271	Macaque transcriptomics taxonomy, layer 5/6 only
L5/6 NP	RNAseq 011-013	CS202002271_17	L5/6 NP		Nikolas Jorstad	10.1101/2020.03.31.016972	primary motor cortex	UBERON:0001384	Macaque	RNAseq	CCN202002271	Macaque transcriptomics taxonomy, layer 5/6 only
Non-IT projecting	RNAseq 001-002, 008-013	CS202002271_18	Non-IT projecting		Nikolas Jorstad	10.1101/2020.03.31.016972	primary motor cortex	UBERON:0001384	Macaque	RNAseq	CCN202002271	Macaque transcriptomics taxonomy, layer 5/6 only
IT projecting	RNAseq 003-007	CS202002271_19	IT projecting		Nikolas Jorstad	10.1101/2020.03.31.016972	primary motor cortex	UBERON:0001384	Macaque	RNAseq	CCN202002271	Macaque transcriptomics taxonomy, layer 5/6 only
Glutamatergic	RNAseq 001-013	CS202002271_20	Neuronal: Glutamatergic		Nikolas Jorstad	10.1101/2020.03.31.016972	primary motor cortex	UBERON:0001384	Macaque	RNAseq	CCN202002271	Macaque transcriptomics taxonomy, layer 5/6 only
Inh L1 LAMP5 LOC101927870	DNAm 01	CS202002272_1		RNAseq 001, 114-115 in CCN201912131	Wei Tian	10.1101/2020.03.31.016972	primary motor cortex	UBERON:0001384	Human	DNAm	CCN202002272	Human DNA methylation taxonomy
Inh L1-6 LAMP5 CPLX3	DNAm 02	CS202002272_2		RNAseq 002-004 in CCN201912131	Wei Tian	10.1101/2020.03.31.016972	primary motor cortex	UBERON:0001384	Human	DNAm	CCN202002272	Human DNA methylation taxonomy
Inh L1-6 LAMP5 SFRP1	DNAm 03	CS202002272_3		RNAseq 005-006 in CCN201912131|Lamp5_3	Wei Tian	10.1101/2020.03.31.016972	primary motor cortex	UBERON:0001384	Human	DNAm	CCN202002272	Human DNA methylation taxonomy
Inh L1 GAD1 SP8	DNAm 04	CS202002272_4		RNAseq 007-013 in CCN201912131	Wei Tian	10.1101/2020.03.31.016972	primary motor cortex	UBERON:0001384	Human	DNAm	CCN202002272	Human DNA methylation taxonomy
Inh L1 GAD1 NDST4	DNAm 05	CS202002272_5		RNAseq 016-018 in CCN201912131|Sncg_4	Wei Tian	10.1101/2020.03.31.016972	primary motor cortex	UBERON:0001384	Human	DNAm	CCN202002272	Human DNA methylation taxonomy
Inh L1-3 VIP CCDC184	DNAm 06	CS202002272_6		RNAseq 019-021 in CCN201912131	Wei Tian	10.1101/2020.03.31.016972	primary motor cortex	UBERON:0001384	Human	DNAm	CCN202002272	Human DNA methylation taxonomy
Inh L1-3 VIP NPR3	DNAm 07	CS202002272_7		RNAseq 022-026 in CCN201912131	Wei Tian	10.1101/2020.03.31.016972	primary motor cortex	UBERON:0001384	Human	DNAm	CCN202002272	Human DNA methylation taxonomy
Inh L1-5 VIP NOX4	DNAm 08	CS202002272_8		RNAseq 027-028 in CCN201912131	Wei Tian	10.1101/2020.03.31.016972	primary motor cortex	UBERON:0001384	Human	DNAm	CCN202002272	Human DNA methylation taxonomy
Inh L1-6 VIP ABI3BP	DNAm 09	CS202002272_9		RNAseq 029-033 in CCN201912131|Vip_3	Wei Tian	10.1101/2020.03.31.016972	primary motor cortex	UBERON:0001384	Human	DNAm	CCN202002272	Human DNA methylation taxonomy
Inh L2-6 VIP PENK	DNAm 10	CS202002272_10		RNAseq 034-035 in CCN201912131	Wei Tian	10.1101/2020.03.31.016972	primary motor cortex	UBERON:0001384	Human	DNAm	CCN202002272	Human DNA methylation taxonomy
Inh L3-5 VIP LOC101929231	DNAm 11	CS202002272_11		RNAseq 036-039 in CCN201912131	Wei Tian	10.1101/2020.03.31.016972	primary motor cortex	UBERON:0001384	Human	DNAm	CCN202002272	Human DNA methylation taxonomy
Inh L1-5 SST AHR	DNAm 12	CS202002272_12		RNAseq 040, 046-047, 050-052, 068 in CCN201912131	Wei Tian	10.1101/2020.03.31.016972	primary motor cortex	UBERON:0001384	Human	DNAm	CCN202002272	Human DNA methylation taxonomy
Inh L5-6 SST DCN	DNAm 13	CS202002272_13		RNAseq 041-045 in CCN201912131	Wei Tian	10.1101/2020.03.31.016972	primary motor cortex	UBERON:0001384	Human	DNAm	CCN202002272	Human DNA methylation taxonomy
Inh L5-6 SST KIAA1644	DNAm 14	CS202002272_14		RNAseq 048-049, 053-058 in CCN201912131	Wei Tian	10.1101/2020.03.31.016972	primary motor cortex	UBERON:0001384	Human	DNAm	CCN202002272	Human DNA methylation taxonomy
Inh L2-6 PVALB SIAH3	DNAm 15	CS202002272_15		RNAseq 059-061, 063-067 in CCN201912131	Wei Tian	10.1101/2020.03.31.016972	primary motor cortex	UBERON:0001384	Human	DNAm	CCN202002272	Human DNA methylation taxonomy
Inh L5-6 PVALB WNT16	DNAm 16	CS202002272_16		RNAseq 062, 069-071 in CCN201912131	Wei Tian	10.1101/2020.03.31.016972	primary motor cortex	UBERON:0001384	Human	DNAm	CCN202002272	Human DNA methylation taxonomy
Inh L1-6 PVALB COL15A1	DNAm 17	CS202002272_17	Chandelier	RNAseq 072 in CCN201912131	Wei Tian	10.1101/2020.03.31.016972	primary motor cortex	UBERON:0001384	Human	DNAm	CCN202002272	Human DNA methylation taxonomy
Exc L1-3 LAMP5 LINC00507	DNAm 18	CS202002272_18	L2/3 IT	RNAseq 073-081 in CCN201912131	Wei Tian	10.1101/2020.03.31.016972	primary motor cortex	UBERON:0001384	Human	DNAm	CCN202002272	Human DNA methylation taxonomy
Exc L2-3 RORB LOC101927281	DNAm 19	CS202002272_19		RNAseq 079-080 in CCN201912131	Wei Tian	10.1101/2020.03.31.016972	primary motor cortex	UBERON:0001384	Human	DNAm	CCN202002272	Human DNA methylation taxonomy
Exc L3-5 RORB COL22A1	DNAm 20	CS202002272_20		RNAseq 082-086, 091 in CCN201912131	Wei Tian	10.1101/2020.03.31.016972	primary motor cortex	UBERON:0001384	Human	DNAm	CCN202002272	Human DNA methylation taxonomy
Exc L5-6 THEMIS SERPINF1	DNAm 21	CS202002272_21	L6 IT	RNAseq 084, 088, 092-095 in CCN201912131	Wei Tian	10.1101/2020.03.31.016972	primary motor cortex	UBERON:0001384	Human	DNAm	CCN202002272	Human DNA methylation taxonomy
Exc L3-5 RORB LOC105374972	DNAm 22	CS202002272_22		RNAseq 087, 089-090 in CCN201912131	Wei Tian	10.1101/2020.03.31.016972	primary motor cortex	UBERON:0001384	Human	DNAm	CCN202002272	Human DNA methylation taxonomy
Exc L5-6 THEMIS SMYD1	DNAm 23	CS202002272_23	L6 IT Car3	RNAseq 096 in CCN201912131	Wei Tian	10.1101/2020.03.31.016972	primary motor cortex	UBERON:0001384	Human	DNAm	CCN202002272	Human DNA methylation taxonomy
Exc L5-6 FEZF2 LOC105371833	DNAm 24	CS202002272_24	L6 CT	RNAseq 097-102 in CCN201912131	Wei Tian	10.1101/2020.03.31.016972	primary motor cortex	UBERON:0001384	Human	DNAm	CCN202002272	Human DNA methylation taxonomy
Exc L6 FEZF2 NPFFR2	DNAm 25	CS202002272_25	L6b	RNAseq 103-108 in CCN201912131	Wei Tian	10.1101/2020.03.31.016972	primary motor cortex	UBERON:0001384	Human	DNAm	CCN202002272	Human DNA methylation taxonomy
Exc L3-5 FEZF2 LOC101929352	DNAm 26	CS202002272_26	L5 ET	RNAseq 109-111 in CCN201912131	Wei Tian	10.1101/2020.03.31.016972	primary motor cortex	UBERON:0001384	Human	DNAm	CCN202002272	Human DNA methylation taxonomy
Exc L5-6 FEZF2 NPSR1-AS1	DNAm 27	CS202002272_27	L5/6 NP	RNAseq 112-116 in CCN201912131	Wei Tian	10.1101/2020.03.31.016972	primary motor cortex	UBERON:0001384	Human	DNAm	CCN202002272	Human DNA methylation taxonomy
Oligo-OPC L1-6 OPALIN PLP1	DNAm 28	CS202002272_28	Oligodendrocyte-OPC	RNAseq 117-121 in CCN201912131	Wei Tian	10.1101/2020.03.31.016972	primary motor cortex	UBERON:0001384	Human	DNAm	CCN202002272	Human DNA methylation taxonomy
Astro L1-6 FGFR3 RNF219-AS1	DNAm 29	CS202002272_29	Astrocyte	RNAseq 122-124 in CCN201912131	Wei Tian	10.1101/2020.03.31.016972	primary motor cortex	UBERON:0001384	Human	DNAm	CCN202002272	Human DNA methylation taxonomy
Glia L1-5 NOSTRIN MECOM	DNAm 30	CS202002272_30		RNAseq 125-126 in CCN201912131	Wei Tian	10.1101/2020.03.31.016972	primary motor cortex	UBERON:0001384	Human	DNAm	CCN202002272	Human DNA methylation taxonomy
Micro L1-6 TYROBP CD74	DNAm 31	CS202002272_31	Microglia-PVM	RNAseq 127 in CCN201912131	Wei Tian	10.1101/2020.03.31.016972	primary motor cortex	UBERON:0001384	Human	DNAm	CCN202002272	Human DNA methylation taxonomy
Lamp5	DNAm 01-03	CS202002272_32	Lamp5		Wei Tian	10.1101/2020.03.31.016972	primary motor cortex	UBERON:0001384	Human	DNAm	CCN202002272	Human DNA methylation taxonomy
Sncg	DNAm 04-05	CS202002272_33	Sncg		Wei Tian	10.1101/2020.03.31.016972	primary motor cortex	UBERON:0001384	Human	DNAm	CCN202002272	Human DNA methylation taxonomy
Vip	DNAm 06-11	CS202002272_34	Vip		Wei Tian	10.1101/2020.03.31.016972	primary motor cortex	UBERON:0001384	Human	DNAm	CCN202002272	Human DNA methylation taxonomy
Sst	DNAm 12-14	CS202002272_35	Sst		Wei Tian	10.1101/2020.03.31.016972	primary motor cortex	UBERON:0001384	Human	DNAm	CCN202002272	Human DNA methylation taxonomy
Pvalb	DNAm 15-17	CS202002272_36	Pvalb		Wei Tian	10.1101/2020.03.31.016972	primary motor cortex	UBERON:0001384	Human	DNAm	CCN202002272	Human DNA methylation taxonomy
L5 IT	DNAm 20, 22	CS202002272_37	L5 IT		Wei Tian	10.1101/2020.03.31.016972	primary motor cortex	UBERON:0001384	Human	DNAm	CCN202002272	Human DNA methylation taxonomy
Non-neuronal	DNAm 28-29	CS202002272_38	Non-neuronal		Wei Tian	10.1101/2020.03.31.016972	primary motor cortex	UBERON:0001384	Human	DNAm	CCN202002272	Human DNA methylation taxonomy
Neuronal: GABAergic	DNAm 01-17	CS202002272_39	Neuronal: GABAergic		Wei Tian	10.1101/2020.03.31.016972	primary motor cortex	UBERON:0001384	Human	DNAm	CCN202002272	Human DNA methylation taxonomy
Neuronal: Glutamatergic	DNAm 18-27	CS202002272_40	Neuronal: Glutamatergic		Wei Tian	10.1101/2020.03.31.016972	primary motor cortex	UBERON:0001384	Human	DNAm	CCN202002272	Human DNA methylation taxonomy
Non-neural	DNAm 30-31	CS202002272_41	Non-neural		Wei Tian	10.1101/2020.03.31.016972	primary motor cortex	UBERON:0001384	Human	DNAm	CCN202002272	Human DNA methylation taxonomy
CGE/PoA	DNAm 01-11	CS202002272_42	CGE/PoA		Wei Tian	10.1101/2020.03.31.016972	primary motor cortex	UBERON:0001384	Human	DNAm	CCN202002272	Human DNA methylation taxonomy
MGE	DNAm 12-17	CS202002272_43	MGE		Wei Tian	10.1101/2020.03.31.016972	primary motor cortex	UBERON:0001384	Human	DNAm	CCN202002272	Human DNA methylation taxonomy
IT projecting	DNAm 18-23	CS202002272_44	IT projecting		Wei Tian	10.1101/2020.03.31.016972	primary motor cortex	UBERON:0001384	Human	DNAm	CCN202002272	Human DNA methylation taxonomy
Non-IT projecting	DNAm 24-27	CS202002272_45	Non-IT projecting		Wei Tian	10.1101/2020.03.31.016972	primary motor cortex	UBERON:0001384	Human	DNAm	CCN202002272	Human DNA methylation taxonomy
Inh L1-6 LAMP5 KIRREL	ATACseq 01	CS202002273_1		RNAseq 001-006 in CCN201912131	Blue Lake	10.1101/2020.03.31.016972	primary motor cortex	UBERON:0001384	Human	ATACseq	CCN202002273	Human ATAC-seq taxonomy
Inh L1 GAD1 SP8	ATACseq 02	CS202002273_2		RNAseq 007-013 in CCN201912131	Blue Lake	10.1101/2020.03.31.016972	primary motor cortex	UBERON:0001384	Human	ATACseq	CCN202002273	Human ATAC-seq taxonomy
Inh L1 LAMP5 NDNF	ATACseq 03	CS202002273_3		RNAseq 014-015 in CCN201912131|Lamp5_5	Blue Lake	10.1101/2020.03.31.016972	primary motor cortex	UBERON:0001384	Human	ATACseq	CCN202002273	Human ATAC-seq taxonomy
Inh L1 GAD1 NDST4	ATACseq 04	CS202002273_4		RNAseq 016-018 in CCN201912131|Sncg_4	Blue Lake	10.1101/2020.03.31.016972	primary motor cortex	UBERON:0001384	Human	ATACseq	CCN202002273	Human ATAC-seq taxonomy
Inh L1-5 VIP KCNJ2	ATACseq 05	CS202002273_5		RNAseq 019-020, 039 in CCN201912131	Blue Lake	10.1101/2020.03.31.016972	primary motor cortex	UBERON:0001384	Human	ATACseq	CCN202002273	Human ATAC-seq taxonomy
Inh L1-6 VIP IQGAP2	ATACseq 06	CS202002273_6		RNAseq 021, 027-038 in CCN201912131	Blue Lake	10.1101/2020.03.31.016972	primary motor cortex	UBERON:0001384	Human	ATACseq	CCN202002273	Human ATAC-seq taxonomy
Inh L1-3 VIP NPR3	ATACseq 07	CS202002273_7		RNAseq 022-026 in CCN201912131	Blue Lake	10.1101/2020.03.31.016972	primary motor cortex	UBERON:0001384	Human	ATACseq	CCN202002273	Human ATAC-seq taxonomy
Inh L1-6 SST NPY	ATACseq 08	CS202002273_8	Sst Chodl	RNAseq 040 in CCN201912131	Blue Lake	10.1101/2020.03.31.016972	primary motor cortex	UBERON:0001384	Human	ATACseq	CCN202002273	Human ATAC-seq taxonomy
Inh L3-5 SST EDNRA	ATACseq 09	CS202002273_9		RNAseq 041-042, 044-046, 049 in CCN201912131	Blue Lake	10.1101/2020.03.31.016972	primary motor cortex	UBERON:0001384	Human	ATACseq	CCN202002273	Human ATAC-seq taxonomy
Inh L5-6 SST LOC101929667	ATACseq 10	CS202002273_10		RNAseq 043, 048, 055-057 in CCN201912131	Blue Lake	10.1101/2020.03.31.016972	primary motor cortex	UBERON:0001384	Human	ATACseq	CCN202002273	Human ATAC-seq taxonomy
Inh L1-3 SST LOC392232	ATACseq 11	CS202002273_11		RNAseq 047, 068 in CCN201912131	Blue Lake	10.1101/2020.03.31.016972	primary motor cortex	UBERON:0001384	Human	ATACseq	CCN202002273	Human ATAC-seq taxonomy
Inh L1-3 SST LOC105379168	ATACseq 12	CS202002273_12		RNAseq 050-052 in CCN201912131	Blue Lake	10.1101/2020.03.31.016972	primary motor cortex	UBERON:0001384	Human	ATACseq	CCN202002273	Human ATAC-seq taxonomy
Inh L5-6 SST EBPL	ATACseq 13	CS202002273_13		RNAseq 053-054, 058 in CCN201912131	Blue Lake	10.1101/2020.03.31.016972	primary motor cortex	UBERON:0001384	Human	ATACseq	CCN202002273	Human ATAC-seq taxonomy
Inh L5-6 PVALB GULP1	ATACseq 14	CS202002273_14		RNAseq 059, 069-071 in CCN201912131	Blue Lake	10.1101/2020.03.31.016972	primary motor cortex	UBERON:0001384	Human	ATACseq	CCN202002273	Human ATAC-seq taxonomy
Inh L5-6 PVALB LINC01057	ATACseq 15	CS202002273_15		RNAseq 060, 062 in CCN201912131	Blue Lake	10.1101/2020.03.31.016972	primary motor cortex	UBERON:0001384	Human	ATACseq	CCN202002273	Human ATAC-seq taxonomy
Inh L3-5 PVALB ISG20	ATACseq 16	CS202002273_16		RNAseq 061 in CCN201912131	Blue Lake	10.1101/2020.03.31.016972	primary motor cortex	UBERON:0001384	Human	ATACseq	CCN202002273	Human ATAC-seq taxonomy
Inh L2-5 PVALB LOC105376919	ATACseq 17	CS202002273_17		RNAseq 063-067 in CCN201912131	Blue Lake	10.1101/2020.03.31.016972	primary motor cortex	UBERON:0001384	Human	ATACseq	CCN202002273	Human ATAC-seq taxonomy
Inh L1-6 PVALB COL15A1	ATACseq 18	CS202002273_18	Chandelier	RNAseq 072 in CCN201912131	Blue Lake	10.1101/2020.03.31.016972	primary motor cortex	UBERON:0001384	Human	ATACseq	CCN202002273	Human ATAC-seq taxonomy
Exc L2 LAMP5 KCNG3	ATACseq 19	CS202002273_19		RNAseq 073 in CCN201912131	Blue Lake	10.1101/2020.03.31.016972	primary motor cortex	UBERON:0001384	Human	ATACseq	CCN202002273	Human ATAC-seq taxonomy
Exc L2 LINC00507 ATP7B	ATACseq 20	CS202002273_20		RNAseq 074 in CCN201912131	Blue Lake	10.1101/2020.03.31.016972	primary motor cortex	UBERON:0001384	Human	ATACseq	CCN202002273	Human ATAC-seq taxonomy
Exc L2 LINC00507 GLRA3	ATACseq 21	CS202002273_21		RNAseq 075 in CCN201912131	Blue Lake	10.1101/2020.03.31.016972	primary motor cortex	UBERON:0001384	Human	ATACseq	CCN202002273	Human ATAC-seq taxonomy
Exc L2-3 RORB RTKN2	ATACseq 22	CS202002273_22		RNAseq 076 in CCN201912131	Blue Lake	10.1101/2020.03.31.016972	primary motor cortex	UBERON:0001384	Human	ATACseq	CCN202002273	Human ATAC-seq taxonomy
Exc L2-3 LINC00507 DSG3	ATACseq 23	CS202002273_23		RNAseq 077 in CCN201912131	Blue Lake	10.1101/2020.03.31.016972	primary motor cortex	UBERON:0001384	Human	ATACseq	CCN202002273	Human ATAC-seq taxonomy
Exc L3 LAMP5 MIR3976HG	ATACseq 24	CS202002273_24		RNAseq 078, 081 in CCN201912131	Blue Lake	10.1101/2020.03.31.016972	primary motor cortex	UBERON:0001384	Human	ATACseq	CCN202002273	Human ATAC-seq taxonomy
Exc L2-3 RORB VIPR2	ATACseq 25	CS202002273_25		RNAseq 079-080, 083 in CCN201912131	Blue Lake	10.1101/2020.03.31.016972	primary motor cortex	UBERON:0001384	Human	ATACseq	CCN202002273	Human ATAC-seq taxonomy
Exc L3-5 RORB COL22A1	ATACseq 26	CS202002273_26		RNAseq 082, 085-086, 091 in CCN201912131	Blue Lake	10.1101/2020.03.31.016972	primary motor cortex	UBERON:0001384	Human	ATACseq	CCN202002273	Human ATAC-seq taxonomy
Exc L5-6 THEMIS TMEM18	ATACseq 27	CS202002273_27		RNAseq 084, 088, 092 in CCN201912131	Blue Lake	10.1101/2020.03.31.016972	primary motor cortex	UBERON:0001384	Human	ATACseq	CCN202002273	Human ATAC-seq taxonomy
Exc L3-5 RORB LOC105374972	ATACseq 28	CS202002273_28		RNAseq 087, 089-090 in CCN201912131	Blue Lake	10.1101/2020.03.31.016972	primary motor cortex	UBERON:0001384	Human	ATACseq	CCN202002273	Human ATAC-seq taxonomy
Exc L6 THEMIS LINC00343	ATACseq 29	CS202002273_29	L6 IT	RNAseq 093-095 in CCN201912131	Blue Lake	10.1101/2020.03.31.016972	primary motor cortex	UBERON:0001384	Human	ATACseq	CCN202002273	Human ATAC-seq taxonomy
Exc L5-6 THEMIS SMYD1	ATACseq 30	CS202002273_30	L6 IT Car3	RNAseq 096 in CCN201912131	Blue Lake	10.1101/2020.03.31.016972	primary motor cortex	UBERON:0001384	Human	ATACseq	CCN202002273	Human ATAC-seq taxonomy
Exc L5-6 FEZF2 LOC105376596	ATACseq 31	CS202002273_31	L6 CT	RNAseq 097-099, 101-102 in CCN201912131	Blue Lake	10.1101/2020.03.31.016972	primary motor cortex	UBERON:0001384	Human	ATACseq	CCN202002273	Human ATAC-seq taxonomy
Exc L5-6 FEZF2 C9orf135-AS1	ATACseq 32	CS202002273_32		RNAseq 100 in CCN201912131|L6 CT_2	Blue Lake	10.1101/2020.03.31.016972	primary motor cortex	UBERON:0001384	Human	ATACseq	CCN202002273	Human ATAC-seq taxonomy
Exc L6 FEZF2 NPFFR2	ATACseq 33	CS202002273_33	L6b	RNAseq 103-108 in CCN201912131	Blue Lake	10.1101/2020.03.31.016972	primary motor cortex	UBERON:0001384	Human	ATACseq	CCN202002273	Human ATAC-seq taxonomy
Exc L3-5 FEZF2 LOC101929352	ATACseq 34	CS202002273_34	L5 ET	RNAseq 109-111 in CCN201912131	Blue Lake	10.1101/2020.03.31.016972	primary motor cortex	UBERON:0001384	Human	ATACseq	CCN202002273	Human ATAC-seq taxonomy
Exc L5-6 FEZF2 NPSR1-AS1	ATACseq 35	CS202002273_35	L5/6 NP	RNAseq 112-116 in CCN201912131	Blue Lake	10.1101/2020.03.31.016972	primary motor cortex	UBERON:0001384	Human	ATACseq	CCN202002273	Human ATAC-seq taxonomy
OPC L1-6 PDGFRA COL20A1	ATACseq 36	CS202002273_36	OPC	RNAseq 118 in CCN201912131	Blue Lake	10.1101/2020.03.31.016972	primary motor cortex	UBERON:0001384	Human	ATACseq	CCN202002273	Human ATAC-seq taxonomy
Oligo L2-6 OPALIN LOC101927459	ATACseq 37	CS202002273_37		RNAseq 117, 120 in CCN201912131	Blue Lake	10.1101/2020.03.31.016972	primary motor cortex	UBERON:0001384	Human	ATACseq	CCN202002273	Human ATAC-seq taxonomy
Oligo L3-6 SLC1A3 LOC100506725	ATACseq 38	CS202002273_38		RNAseq 119, 121 in CCN201912131	Blue Lake	10.1101/2020.03.31.016972	primary motor cortex	UBERON:0001384	Human	ATACseq	CCN202002273	Human ATAC-seq taxonomy
Astro L1-6 FGFR3 AQP1	ATACseq 39	CS202002273_39		RNAseq 122, 124 in CCN201912131	Blue Lake	10.1101/2020.03.31.016972	primary motor cortex	UBERON:0001384	Human	ATACseq	CCN202002273	Human ATAC-seq taxonomy
Astro L1 FGFR3 SERPINI2	ATACseq 40	CS202002273_40		RNAseq 123 in CCN201912131	Blue Lake	10.1101/2020.03.31.016972	primary motor cortex	UBERON:0001384	Human	ATACseq	CCN202002273	Human ATAC-seq taxonomy
Glia L1-5 NOSTRIN MECOM	ATACseq 41	CS202002273_41		RNAseq 125-126 in CCN201912131	Blue Lake	10.1101/2020.03.31.016972	primary motor cortex	UBERON:0001384	Human	ATACseq	CCN202002273	Human ATAC-seq taxonomy
Micro L1-6 TYROBP CD74	ATACseq 42	CS202002273_42	Microglia-PVM	RNAseq 127 in CCN201912131	Blue Lake	10.1101/2020.03.31.016972	primary motor cortex	UBERON:0001384	Human	ATACseq	CCN202002273	Human ATAC-seq taxonomy
Lamp5	ATACseq 01, 03	CS202002273_43	Lamp5		Blue Lake	10.1101/2020.03.31.016972	primary motor cortex	UBERON:0001384	Human	ATACseq	CCN202002273	Human ATAC-seq taxonomy
Sncg	ATACseq 02, 04	CS202002273_44	Sncg		Blue Lake	10.1101/2020.03.31.016972	primary motor cortex	UBERON:0001384	Human	ATACseq	CCN202002273	Human ATAC-seq taxonomy
Vip	ATACseq 05-07	CS202002273_45	Vip		Blue Lake	10.1101/2020.03.31.016972	primary motor cortex	UBERON:0001384	Human	ATACseq	CCN202002273	Human ATAC-seq taxonomy
Sst	ATACseq 09-13	CS202002273_46	Sst		Blue Lake	10.1101/2020.03.31.016972	primary motor cortex	UBERON:0001384	Human	ATACseq	CCN202002273	Human ATAC-seq taxonomy
Pvalb	ATACseq 14-18	CS202002273_47	Pvalb		Blue Lake	10.1101/2020.03.31.016972	primary motor cortex	UBERON:0001384	Human	ATACseq	CCN202002273	Human ATAC-seq taxonomy
L2/3 IT	ATACseq 19-25	CS202002273_48	L2/3 IT		Blue Lake	10.1101/2020.03.31.016972	primary motor cortex	UBERON:0001384	Human	ATACseq	CCN202002273	Human ATAC-seq taxonomy
L5 IT	ATACseq 26-28	CS202002273_49	L5 IT		Blue Lake	10.1101/2020.03.31.016972	primary motor cortex	UBERON:0001384	Human	ATACseq	CCN202002273	Human ATAC-seq taxonomy
Astrocyte	ATACseq 39-40	CS202002273_50	Astrocyte		Blue Lake	10.1101/2020.03.31.016972	primary motor cortex	UBERON:0001384	Human	ATACseq	CCN202002273	Human ATAC-seq taxonomy
Non-neuronal	ATACseq 36-40	CS202002273_51	Non-neuronal		Blue Lake	10.1101/2020.03.31.016972	primary motor cortex	UBERON:0001384	Human	ATACseq	CCN202002273	Human ATAC-seq taxonomy
Neuronal: GABAergic	ATACseq 01-18	CS202002273_52	Neuronal: GABAergic		Blue Lake	10.1101/2020.03.31.016972	primary motor cortex	UBERON:0001384	Human	ATACseq	CCN202002273	Human ATAC-seq taxonomy
Neuronal: Glutamatergic	ATACseq 19-35	CS202002273_53	Neuronal: Glutamatergic		Blue Lake	10.1101/2020.03.31.016972	primary motor cortex	UBERON:0001384	Human	ATACseq	CCN202002273	Human ATAC-seq taxonomy
Non-neural	ATACseq 41-42	CS202002273_54	Non-neural		Blue Lake	10.1101/2020.03.31.016972	primary motor cortex	UBERON:0001384	Human	ATACseq	CCN202002273	Human ATAC-seq taxonomy
CGE/PoA	ATACseq 01-07	CS202002273_55	CGE/PoA		Blue Lake	10.1101/2020.03.31.016972	primary motor cortex	UBERON:0001384	Human	ATACseq	CCN202002273	Human ATAC-seq taxonomy
MGE	ATACseq 08-18	CS202002273_56	MGE		Blue Lake	10.1101/2020.03.31.016972	primary motor cortex	UBERON:0001384	Human	ATACseq	CCN202002273	Human ATAC-seq taxonomy
IT projecting	ATACseq 19-30	CS202002273_57	IT projecting		Blue Lake	10.1101/2020.03.31.016972	primary motor cortex	UBERON:0001384	Human	ATACseq	CCN202002273	Human ATAC-seq taxonomy
Non-IT projecting	ATACseq 31-35	CS202002273_58	Non-IT projecting		Blue Lake	10.1101/2020.03.31.016972	primary motor cortex	UBERON:0001384	Human	ATACseq	CCN202002273	Human ATAC-seq taxonomy
Inh LAMP5 COL5A2	DNAm 01	CS202002274_1		RNAseq 02-03 in CCN201912132	Wei Tian	10.1101/2020.03.31.016972	primary motor cortex	UBERON:0001384	Marmoset	DNAm	CCN202002274	Marmoset DNA methylation taxonomy
Inh LAMP5 CTTNBP2	DNAm 02	CS202002274_2	Lamp5 Lhx6	RNAseq 04 in CCN201912132	Wei Tian	10.1101/2020.03.31.016972	primary motor cortex	UBERON:0001384	Marmoset	DNAm	CCN202002274	Marmoset DNA methylation taxonomy
Inh LAMP5 PBX3	DNAm 03	CS202002274_3		RNAseq 05-06 in CCN201912132	Wei Tian	10.1101/2020.03.31.016972	primary motor cortex	UBERON:0001384	Marmoset	DNAm	CCN202002274	Marmoset DNA methylation taxonomy
Inh GAD1 ZC4H2	DNAm 04	CS202002274_4		RNAseq 07-12, 26 in CCN201912132	Wei Tian	10.1101/2020.03.31.016972	primary motor cortex	UBERON:0001384	Marmoset	DNAm	CCN202002274	Marmoset DNA methylation taxonomy
Inh GAD1 THSD7B	DNAm 05	CS202002274_5		RNAseq 13-14 in CCN201912132	Wei Tian	10.1101/2020.03.31.016972	primary motor cortex	UBERON:0001384	Marmoset	DNAm	CCN202002274	Marmoset DNA methylation taxonomy
Inh VIP ARHGAP18	DNAm 06	CS202002274_6		RNAseq 15, 24-25 in CCN201912132	Wei Tian	10.1101/2020.03.31.016972	primary motor cortex	UBERON:0001384	Marmoset	DNAm	CCN202002274	Marmoset DNA methylation taxonomy
Inh VIP LOC100397259	DNAm 07	CS202002274_7		RNAseq 16-17 in CCN201912132	Wei Tian	10.1101/2020.03.31.016972	primary motor cortex	UBERON:0001384	Marmoset	DNAm	CCN202002274	Marmoset DNA methylation taxonomy
Inh VIP FIGN	DNAm 08	CS202002274_8		RNAseq 18-20 in CCN201912132	Wei Tian	10.1101/2020.03.31.016972	primary motor cortex	UBERON:0001384	Marmoset	DNAm	CCN202002274	Marmoset DNA methylation taxonomy
Inh VIP DACH2	DNAm 09	CS202002274_9		RNAseq 21-23 in CCN201912132	Wei Tian	10.1101/2020.03.31.016972	primary motor cortex	UBERON:0001384	Marmoset	DNAm	CCN202002274	Marmoset DNA methylation taxonomy
Inh SST ABI3BP	DNAm 10	CS202002274_10		RNAseq 01, 30-36, 47 in CCN201912132	Wei Tian	10.1101/2020.03.31.016972	primary motor cortex	UBERON:0001384	Marmoset	DNAm	CCN202002274	Marmoset DNA methylation taxonomy
Inh SST COL11A1	DNAm 11	CS202002274_11		RNAseq 27-29, 37, 40 in CCN201912132	Wei Tian	10.1101/2020.03.31.016972	primary motor cortex	UBERON:0001384	Marmoset	DNAm	CCN202002274	Marmoset DNA methylation taxonomy
Inh SST AKAP2	DNAm 12	CS202002274_12		RNAseq 38-39 in CCN201912132	Wei Tian	10.1101/2020.03.31.016972	primary motor cortex	UBERON:0001384	Marmoset	DNAm	CCN202002274	Marmoset DNA methylation taxonomy
Inh PVALB CDON	DNAm 13	CS202002274_13		RNAseq 41, 45-46, 51 in CCN201912132	Wei Tian	10.1101/2020.03.31.016972	primary motor cortex	UBERON:0001384	Marmoset	DNAm	CCN202002274	Marmoset DNA methylation taxonomy
Inh PVALB IGF2BP2	DNAm 14	CS202002274_14		RNAseq 42-44 in CCN201912132	Wei Tian	10.1101/2020.03.31.016972	primary motor cortex	UBERON:0001384	Marmoset	DNAm	CCN202002274	Marmoset DNA methylation taxonomy
Inh PVALB EYS	DNAm 15	CS202002274_15		RNAseq 48-50 in CCN201912132	Wei Tian	10.1101/2020.03.31.016972	primary motor cortex	UBERON:0001384	Marmoset	DNAm	CCN202002274	Marmoset DNA methylation taxonomy
Inh PVALB FAM19A4	DNAm 16	CS202002274_16	Chandelier	RNAseq 52 in CCN201912132	Wei Tian	10.1101/2020.03.31.016972	primary motor cortex	UBERON:0001384	Marmoset	DNAm	CCN202002274	Marmoset DNA methylation taxonomy
Exc THEMIS ACTN2	DNAm 17	CS202002274_17		RNAseq 53 in CCN201912132	Wei Tian	10.1101/2020.03.31.016972	primary motor cortex	UBERON:0001384	Marmoset	DNAm	CCN202002274	Marmoset DNA methylation taxonomy
Exc RORB LOC108588466	DNAm 18	CS202002274_18	L2/3 IT	RNAseq 54-56 in CCN201912132	Wei Tian	10.1101/2020.03.31.016972	primary motor cortex	UBERON:0001384	Marmoset	DNAm	CCN202002274	Marmoset DNA methylation taxonomy
Exc THEMIS HS3ST5	DNAm 19	CS202002274_19	L6 IT	RNAseq 57-60 in CCN201912132	Wei Tian	10.1101/2020.03.31.016972	primary motor cortex	UBERON:0001384	Marmoset	DNAm	CCN202002274	Marmoset DNA methylation taxonomy
Exc RORB LOC108593203	DNAm 20	CS202002274_20		RNAseq 61, 63 in CCN201912132	Wei Tian	10.1101/2020.03.31.016972	primary motor cortex	UBERON:0001384	Marmoset	DNAm	CCN202002274	Marmoset DNA methylation taxonomy
Exc RORB ANTXR2	DNAm 21	CS202002274_21		RNAseq 62, 64 in CCN201912132	Wei Tian	10.1101/2020.03.31.016972	primary motor cortex	UBERON:0001384	Marmoset	DNAm	CCN202002274	Marmoset DNA methylation taxonomy
Exc RORB PAPSS2	DNAm 22	CS202002274_22		RNAseq 65 in CCN201912132	Wei Tian	10.1101/2020.03.31.016972	primary motor cortex	UBERON:0001384	Marmoset	DNAm	CCN202002274	Marmoset DNA methylation taxonomy
Exc RORB TLL1	DNAm 23	CS202002274_23		RNAseq 66-67 in CCN201912132	Wei Tian	10.1101/2020.03.31.016972	primary motor cortex	UBERON:0001384	Marmoset	DNAm	CCN202002274	Marmoset DNA methylation taxonomy
Exc RORB PCED1B	DNAm 24	CS202002274_24		RNAseq 68 in CCN201912132	Wei Tian	10.1101/2020.03.31.016972	primary motor cortex	UBERON:0001384	Marmoset	DNAm	CCN202002274	Marmoset DNA methylation taxonomy
Exc FEZF2 PIEZO2	DNAm 25	CS202002274_25	L5 ET	RNAseq 69-71 in CCN201912132	Wei Tian	10.1101/2020.03.31.016972	primary motor cortex	UBERON:0001384	Marmoset	DNAm	CCN202002274	Marmoset DNA methylation taxonomy
Exc FEZF2 BMP5	DNAm 26	CS202002274_26		RNAseq 72 in CCN201912132	Wei Tian	10.1101/2020.03.31.016972	primary motor cortex	UBERON:0001384	Marmoset	DNAm	CCN202002274	Marmoset DNA methylation taxonomy
Exc FEZF2 NRP1	DNAm 27	CS202002274_27		RNAseq 73 in CCN201912132	Wei Tian	10.1101/2020.03.31.016972	primary motor cortex	UBERON:0001384	Marmoset	DNAm	CCN202002274	Marmoset DNA methylation taxonomy
Exc FEZF2 ARSJ	DNAm 28	CS202002274_28	L6b	RNAseq 74 in CCN201912132	Wei Tian	10.1101/2020.03.31.016972	primary motor cortex	UBERON:0001384	Marmoset	DNAm	CCN202002274	Marmoset DNA methylation taxonomy
Exc THEMIS CENPP	DNAm 29	CS202002274_29	L6 IT Car3	RNAseq 75 in CCN201912132	Wei Tian	10.1101/2020.03.31.016972	primary motor cortex	UBERON:0001384	Marmoset	DNAm	CCN202002274	Marmoset DNA methylation taxonomy
Exc FEZF2 TSHZ2	DNAm 30	CS202002274_30	L5/6 NP	RNAseq 76 in CCN201912132	Wei Tian	10.1101/2020.03.31.016972	primary motor cortex	UBERON:0001384	Marmoset	DNAm	CCN202002274	Marmoset DNA methylation taxonomy
Glia SLC1A3 LOC103788313	DNAm 31	CS202002274_31		RNAseq 77, 94 in CCN201912132	Wei Tian	10.1101/2020.03.31.016972	primary motor cortex	UBERON:0001384	Marmoset	DNAm	CCN202002274	Marmoset DNA methylation taxonomy
Glia OPALIN ST18	DNAm 32	CS202002274_32		RNAseq 78, 83-84, 88-93 in CCN201912132	Wei Tian	10.1101/2020.03.31.016972	primary motor cortex	UBERON:0001384	Marmoset	DNAm	CCN202002274	Marmoset DNA methylation taxonomy
Glia RORB SLC1A2	DNAm 33	CS202002274_33		RNAseq 79-87 in CCN201912132|Astrocyte+Endothelial	Wei Tian	10.1101/2020.03.31.016972	primary motor cortex	UBERON:0001384	Marmoset	DNAm	CCN202002274	Marmoset DNA methylation taxonomy
Lamp5	DNAm 01-03	CS202002274_34	Lamp5		Wei Tian	10.1101/2020.03.31.016972	primary motor cortex	UBERON:0001384	Marmoset	DNAm	CCN202002274	Marmoset DNA methylation taxonomy
Sncg	DNAm 04-05	CS202002274_35	Sncg		Wei Tian	10.1101/2020.03.31.016972	primary motor cortex	UBERON:0001384	Marmoset	DNAm	CCN202002274	Marmoset DNA methylation taxonomy
Vip	DNAm 06-09	CS202002274_36	Vip		Wei Tian	10.1101/2020.03.31.016972	primary motor cortex	UBERON:0001384	Marmoset	DNAm	CCN202002274	Marmoset DNA methylation taxonomy
Sst	DNAm 10-12	CS202002274_37	Sst		Wei Tian	10.1101/2020.03.31.016972	primary motor cortex	UBERON:0001384	Marmoset	DNAm	CCN202002274	Marmoset DNA methylation taxonomy
Pvalb	DNAm 13-16	CS202002274_38	Pvalb		Wei Tian	10.1101/2020.03.31.016972	primary motor cortex	UBERON:0001384	Marmoset	DNAm	CCN202002274	Marmoset DNA methylation taxonomy
L5 IT	DNAm 20-24	CS202002274_39	L5 IT		Wei Tian	10.1101/2020.03.31.016972	primary motor cortex	UBERON:0001384	Marmoset	DNAm	CCN202002274	Marmoset DNA methylation taxonomy
L6 CT	DNAm 26-27	CS202002274_40	L6 CT		Wei Tian	10.1101/2020.03.31.016972	primary motor cortex	UBERON:0001384	Marmoset	DNAm	CCN202002274	Marmoset DNA methylation taxonomy
Neuronal: GABAergic	DNAm 01-16	CS202002274_41	Neuronal: GABAergic		Wei Tian	10.1101/2020.03.31.016972	primary motor cortex	UBERON:0001384	Marmoset	DNAm	CCN202002274	Marmoset DNA methylation taxonomy
Neuronal: Glutamatergic	DNAm 17-30	CS202002274_42	Neuronal: Glutamatergic		Wei Tian	10.1101/2020.03.31.016972	primary motor cortex	UBERON:0001384	Marmoset	DNAm	CCN202002274	Marmoset DNA methylation taxonomy
CGE/PoA	DNAm 01-09	CS202002274_43	CGE/PoA		Wei Tian	10.1101/2020.03.31.016972	primary motor cortex	UBERON:0001384	Marmoset	DNAm	CCN202002274	Marmoset DNA methylation taxonomy
MGE	DNAm 10-16	CS202002274_44	MGE		Wei Tian	10.1101/2020.03.31.016972	primary motor cortex	UBERON:0001384	Marmoset	DNAm	CCN202002274	Marmoset DNA methylation taxonomy
IT projecting	DNAm 17-24, 29	CS202002274_45	IT projecting		Wei Tian	10.1101/2020.03.31.016972	primary motor cortex	UBERON:0001384	Marmoset	DNAm	CCN202002274	Marmoset DNA methylation taxonomy
Non-IT projecting	DNAm 25-28, 30	CS202002274_46	Non-IT projecting		Wei Tian	10.1101/2020.03.31.016972	primary motor cortex	UBERON:0001384	Marmoset	DNAm	CCN202002274	Marmoset DNA methylation taxonomy
Inh LAMP5 KIT	ATACseq 01	CS202002275_1	Lamp5	RNAseq 02-06 in CCN201912132	Blue Lake	10.1101/2020.03.31.016972	primary motor cortex	UBERON:0001384	Marmoset	ATACseq	CCN202002275	Marmoset ATAC-seq taxonomy
Inh GAD1 THSD7B	ATACseq 02	CS202002275_2	Sncg	RNAseq 07-15 in CCN201912132	Blue Lake	10.1101/2020.03.31.016972	primary motor cortex	UBERON:0001384	Marmoset	ATACseq	CCN202002275	Marmoset ATAC-seq taxonomy
Inh VIP LOC103791740	ATACseq 03	CS202002275_3	Vip	RNAseq 16-26 in CCN201912132	Blue Lake	10.1101/2020.03.31.016972	primary motor cortex	UBERON:0001384	Marmoset	ATACseq	CCN202002275	Marmoset ATAC-seq taxonomy
Inh SST ABI3BP	ATACseq 04	CS202002275_4	Sst	RNAseq 01, 27-40, 47 in CCN201912132	Blue Lake	10.1101/2020.03.31.016972	primary motor cortex	UBERON:0001384	Marmoset	ATACseq	CCN202002275	Marmoset ATAC-seq taxonomy
Inh PVALB MYO5B	ATACseq 05	CS202002275_5		RNAseq 41-46, 48-51 in CCN201912132	Blue Lake	10.1101/2020.03.31.016972	primary motor cortex	UBERON:0001384	Marmoset	ATACseq	CCN202002275	Marmoset ATAC-seq taxonomy
Inh PVALB FAM19A4	ATACseq 06	CS202002275_6	Chandelier	RNAseq 52 in CCN201912132	Blue Lake	10.1101/2020.03.31.016972	primary motor cortex	UBERON:0001384	Marmoset	ATACseq	CCN202002275	Marmoset ATAC-seq taxonomy
Exc RORB NDST3	ATACseq 07	CS202002275_7		RNAseq 53, 55-56 in CCN201912132	Blue Lake	10.1101/2020.03.31.016972	primary motor cortex	UBERON:0001384	Marmoset	ATACseq	CCN202002275	Marmoset ATAC-seq taxonomy
Exc RORB LOC108588466	ATACseq 08	CS202002275_8		RNAseq 54, 61 in CCN201912132	Blue Lake	10.1101/2020.03.31.016972	primary motor cortex	UBERON:0001384	Marmoset	ATACseq	CCN202002275	Marmoset ATAC-seq taxonomy
Exc THEMIS HS3ST5	ATACseq 09	CS202002275_9	L6 IT	RNAseq 58-60 in CCN201912132	Blue Lake	10.1101/2020.03.31.016972	primary motor cortex	UBERON:0001384	Marmoset	ATACseq	CCN202002275	Marmoset ATAC-seq taxonomy
Exc RORB ANKRD27	ATACseq 10	CS202002275_10		RNAseq 62 in CCN201912132	Blue Lake	10.1101/2020.03.31.016972	primary motor cortex	UBERON:0001384	Marmoset	ATACseq	CCN202002275	Marmoset ATAC-seq taxonomy
Exc RORB DCC	ATACseq 11	CS202002275_11		RNAseq 63, 65 in CCN201912132	Blue Lake	10.1101/2020.03.31.016972	primary motor cortex	UBERON:0001384	Marmoset	ATACseq	CCN202002275	Marmoset ATAC-seq taxonomy
Exc RORB USH1C	ATACseq 12	CS202002275_12		RNAseq 64 in CCN201912132	Blue Lake	10.1101/2020.03.31.016972	primary motor cortex	UBERON:0001384	Marmoset	ATACseq	CCN202002275	Marmoset ATAC-seq taxonomy
Exc RORB TLL1	ATACseq 13	CS202002275_13		RNAseq 66-67 in CCN201912132	Blue Lake	10.1101/2020.03.31.016972	primary motor cortex	UBERON:0001384	Marmoset	ATACseq	CCN202002275	Marmoset ATAC-seq taxonomy
Exc RORB HACL1	ATACseq 14	CS202002275_14		RNAseq 68 in CCN201912132	Blue Lake	10.1101/2020.03.31.016972	primary motor cortex	UBERON:0001384	Marmoset	ATACseq	CCN202002275	Marmoset ATAC-seq taxonomy
Exc FEZF2 PIEZO2	ATACseq 15	CS202002275_15	L5 ET	RNAseq 69-71 in CCN201912132	Blue Lake	10.1101/2020.03.31.016972	primary motor cortex	UBERON:0001384	Marmoset	ATACseq	CCN202002275	Marmoset ATAC-seq taxonomy
Exc FEZF2 NRP1	ATACseq 16	CS202002275_16	L6 CT	RNAseq 72-73 in CCN201912132	Blue Lake	10.1101/2020.03.31.016972	primary motor cortex	UBERON:0001384	Marmoset	ATACseq	CCN202002275	Marmoset ATAC-seq taxonomy
Exc FEZF2 ARSJ	ATACseq 17	CS202002275_17	L6b	RNAseq 74 in CCN201912132	Blue Lake	10.1101/2020.03.31.016972	primary motor cortex	UBERON:0001384	Marmoset	ATACseq	CCN202002275	Marmoset ATAC-seq taxonomy
Exc THEMIS NTNG2	ATACseq 18	CS202002275_18	L6 IT Car3	RNAseq 75 in CCN201912132	Blue Lake	10.1101/2020.03.31.016972	primary motor cortex	UBERON:0001384	Marmoset	ATACseq	CCN202002275	Marmoset ATAC-seq taxonomy
Exc FEZF2 CRYM	ATACseq 19	CS202002275_19	L5/6 NP	RNAseq 76 in CCN201912132	Blue Lake	10.1101/2020.03.31.016972	primary motor cortex	UBERON:0001384	Marmoset	ATACseq	CCN202002275	Marmoset ATAC-seq taxonomy
Oligo OPALIN ST18	ATACseq 20	CS202002275_20	Oligodendrocyte	RNAseq 77, 83-84 in CCN201912132	Blue Lake	10.1101/2020.03.31.016972	primary motor cortex	UBERON:0001384	Marmoset	ATACseq	CCN202002275	Marmoset ATAC-seq taxonomy
OPC PDGFRA VCAN	ATACseq 21	CS202002275_21	OPC	RNAseq 78 in CCN201912132	Blue Lake	10.1101/2020.03.31.016972	primary motor cortex	UBERON:0001384	Marmoset	ATACseq	CCN202002275	Marmoset ATAC-seq taxonomy
Astro RORB SLC1A2	ATACseq 22	CS202002275_22	Astrocyte	RNAseq 79-82 in CCN201912132	Blue Lake	10.1101/2020.03.31.016972	primary motor cortex	UBERON:0001384	Marmoset	ATACseq	CCN202002275	Marmoset ATAC-seq taxonomy
Glia SLC1A3 FLT1	ATACseq 23	CS202002275_23	Non-neural	RNAseq 85-94 in CCN201912132	Blue Lake	10.1101/2020.03.31.016972	primary motor cortex	UBERON:0001384	Marmoset	ATACseq	CCN202002275	Marmoset ATAC-seq taxonomy
Pvalb	ATACseq 05-06	CS202002275_24	Pvalb		Blue Lake	10.1101/2020.03.31.016972	primary motor cortex	UBERON:0001384	Marmoset	ATACseq	CCN202002275	Marmoset ATAC-seq taxonomy
L2/3 IT	ATACseq 07-08	CS202002275_25	L2/3 IT		Blue Lake	10.1101/2020.03.31.016972	primary motor cortex	UBERON:0001384	Marmoset	ATACseq	CCN202002275	Marmoset ATAC-seq taxonomy
L5 IT	ATACseq 10-14	CS202002275_26	L5 IT		Blue Lake	10.1101/2020.03.31.016972	primary motor cortex	UBERON:0001384	Marmoset	ATACseq	CCN202002275	Marmoset ATAC-seq taxonomy
Oligodendrocyte-OPC	ATACseq 20-21	CS202002275_27	Oligodendrocyte-OPC		Blue Lake	10.1101/2020.03.31.016972	primary motor cortex	UBERON:0001384	Marmoset	ATACseq	CCN202002275	Marmoset ATAC-seq taxonomy
Non-neuronal	ATACseq 20-22	CS202002275_28	Non-neuronal		Blue Lake	10.1101/2020.03.31.016972	primary motor cortex	UBERON:0001384	Marmoset	ATACseq	CCN202002275	Marmoset ATAC-seq taxonomy
Neuronal: GABAergic	ATACseq 01-06	CS202002275_29	Neuronal: GABAergic		Blue Lake	10.1101/2020.03.31.016972	primary motor cortex	UBERON:0001384	Marmoset	ATACseq	CCN202002275	Marmoset ATAC-seq taxonomy
Neuronal: Glutamatergic	ATACseq 07-19	CS202002275_30	Neuronal: Glutamatergic		Blue Lake	10.1101/2020.03.31.016972	primary motor cortex	UBERON:0001384	Marmoset	ATACseq	CCN202002275	Marmoset ATAC-seq taxonomy
CGE/PoA	ATACseq 01-03	CS202002275_31	CGE/PoA		Blue Lake	10.1101/2020.03.31.016972	primary motor cortex	UBERON:0001384	Marmoset	ATACseq	CCN202002275	Marmoset ATAC-seq taxonomy
MGE	ATACseq 04-06	CS202002275_32	MGE		Blue Lake	10.1101/2020.03.31.016972	primary motor cortex	UBERON:0001384	Marmoset	ATACseq	CCN202002275	Marmoset ATAC-seq taxonomy
IT projecting	ATACseq 07-14, 18	CS202002275_33	IT projecting		Blue Lake	10.1101/2020.03.31.016972	primary motor cortex	UBERON:0001384	Marmoset	ATACseq	CCN202002275	Marmoset ATAC-seq taxonomy
Non-IT projecting	ATACseq 15-17, 19	CS202002275_34	Non-IT projecting		Blue Lake	10.1101/2020.03.31.016972	primary motor cortex	UBERON:0001384	Marmoset	ATACseq	CCN202002275	Marmoset ATAC-seq taxonomy
Lamp5 Chrna7	DNAm 01	CS202002276_1		RNAseq 001-003 in CCN202002013	Hanqing Liu	10.1101/2020.02.29.970558	primary motor cortex	UBERON:0001384	Mouse	DNAm	CCN202002276	Mouse DNA methylation taxonomy
Lamp5 Ndnf	DNAm 02	CS202002276_2		RNAseq 004-006 in CCN202002013	Hanqing Liu	10.1101/2020.02.29.970558	primary motor cortex	UBERON:0001384	Mouse	DNAm	CCN202002276	Mouse DNA methylation taxonomy
Lamp5 Ndnf	DNAm 03	CS202002276_3		RNAseq 005 in CCN202002013	Hanqing Liu	10.1101/2020.02.29.970558	primary motor cortex	UBERON:0001384	Mouse	DNAm	CCN202002276	Mouse DNA methylation taxonomy
Lamp5 Asph	DNAm 04	CS202002276_4		RNAseq 007-008 in CCN202002013	Hanqing Liu	10.1101/2020.02.29.970558	primary motor cortex	UBERON:0001384	Mouse	DNAm	CCN202002276	Mouse DNA methylation taxonomy
Sncg Frem1	DNAm 05	CS202002276_5	Sncg	RNAseq 009-014 in CCN202002013	Hanqing Liu	10.1101/2020.02.29.970558	primary motor cortex	UBERON:0001384	Mouse	DNAm	CCN202002276	Mouse DNA methylation taxonomy
Vip Wnt5b	DNAm 06	CS202002276_6		RNAseq 015, 021-025 in CCN202002013	Hanqing Liu	10.1101/2020.02.29.970558	primary motor cortex	UBERON:0001384	Mouse	DNAm	CCN202002276	Mouse DNA methylation taxonomy
Vip Tac2	DNAm 07	CS202002276_7		RNAseq 016-018 in CCN202002013	Hanqing Liu	10.1101/2020.02.29.970558	primary motor cortex	UBERON:0001384	Mouse	DNAm	CCN202002276	Mouse DNA methylation taxonomy
Vip Crh	DNAm 08	CS202002276_8		RNAseq 019-020, 026-027 in CCN202002013	Hanqing Liu	10.1101/2020.02.29.970558	primary motor cortex	UBERON:0001384	Mouse	DNAm	CCN202002276	Mouse DNA methylation taxonomy
Sst Chodl	DNAm 09	CS202002276_9	Sst Chodl	RNAseq 028 in CCN202002013	Hanqing Liu	10.1101/2020.02.29.970558	primary motor cortex	UBERON:0001384	Mouse	DNAm	CCN202002276	Mouse DNA methylation taxonomy
Sst Scg5	DNAm 10	CS202002276_10		RNAseq 029-032, 041 in CCN202002013	Hanqing Liu	10.1101/2020.02.29.970558	primary motor cortex	UBERON:0001384	Mouse	DNAm	CCN202002276	Mouse DNA methylation taxonomy
Sst Htr1a	DNAm 11	CS202002276_11		RNAseq 033 in CCN202002013	Hanqing Liu	10.1101/2020.02.29.970558	primary motor cortex	UBERON:0001384	Mouse	DNAm	CCN202002276	Mouse DNA methylation taxonomy
Sst Kirrel3	DNAm 12	CS202002276_12		RNAseq 034-035 in CCN202002013	Hanqing Liu	10.1101/2020.02.29.970558	primary motor cortex	UBERON:0001384	Mouse	DNAm	CCN202002276	Mouse DNA methylation taxonomy
Sst Rbp4	DNAm 13	CS202002276_13		RNAseq 036-037, 046-047 in CCN202002013	Hanqing Liu	10.1101/2020.02.29.970558	primary motor cortex	UBERON:0001384	Mouse	DNAm	CCN202002276	Mouse DNA methylation taxonomy
Sst Pcdh11x	DNAm 14	CS202002276_14		RNAseq 038-040 in CCN202002013	Hanqing Liu	10.1101/2020.02.29.970558	primary motor cortex	UBERON:0001384	Mouse	DNAm	CCN202002276	Mouse DNA methylation taxonomy
Sst 9630002D21Rik	DNAm 15	CS202002276_15		RNAseq 042-045 in CCN202002013	Hanqing Liu	10.1101/2020.02.29.970558	primary motor cortex	UBERON:0001384	Mouse	DNAm	CCN202002276	Mouse DNA methylation taxonomy
Pvalb Tac1	DNAm 16	CS202002276_16		RNAseq 048-053 in CCN202002013	Hanqing Liu	10.1101/2020.02.29.970558	primary motor cortex	UBERON:0001384	Mouse	DNAm	CCN202002276	Mouse DNA methylation taxonomy
Pvalb Gpr149	DNAm 17	CS202002276_17		RNAseq 050 in CCN202002013	Hanqing Liu	10.1101/2020.02.29.970558	primary motor cortex	UBERON:0001384	Mouse	DNAm	CCN202002276	Mouse DNA methylation taxonomy
Pvalb Plxnc1	DNAm 18	CS202002276_18		RNAseq 054-055 in CCN202002013	Hanqing Liu	10.1101/2020.02.29.970558	primary motor cortex	UBERON:0001384	Mouse	DNAm	CCN202002276	Mouse DNA methylation taxonomy
Pvalb Vipr2	DNAm 19	CS202002276_19	Chandelier	RNAseq 056-057 in CCN202002013	Hanqing Liu	10.1101/2020.02.29.970558	primary motor cortex	UBERON:0001384	Mouse	DNAm	CCN202002276	Mouse DNA methylation taxonomy
L2/3 IT Greb1l	DNAm 20	CS202002276_20	L2/3 IT	RNAseq 058-060 in CCN202002013	Hanqing Liu	10.1101/2020.02.29.970558	primary motor cortex	UBERON:0001384	Mouse	DNAm	CCN202002276	Mouse DNA methylation taxonomy
L5 IT Rspo1_1	DNAm 21	CS202002276_21		RNAseq 061 in CCN202002013	Hanqing Liu	10.1101/2020.02.29.970558	primary motor cortex	UBERON:0001384	Mouse	DNAm	CCN202002276	Mouse DNA methylation taxonomy
L5 IT Rspo1_2	DNAm 22	CS202002276_22		RNAseq 062 in CCN202002013	Hanqing Liu	10.1101/2020.02.29.970558	primary motor cortex	UBERON:0001384	Mouse	DNAm	CCN202002276	Mouse DNA methylation taxonomy
L5 IT S100b	DNAm 23	CS202002276_23		RNAseq 063-064 in CCN202002013	Hanqing Liu	10.1101/2020.02.29.970558	primary motor cortex	UBERON:0001384	Mouse	DNAm	CCN202002276	Mouse DNA methylation taxonomy
L5/6 IT Arhgap15	DNAm 24	CS202002276_24		RNAseq 065, 067 in CCN202002013	Hanqing Liu	10.1101/2020.02.29.970558	primary motor cortex	UBERON:0001384	Mouse	DNAm	CCN202002276	Mouse DNA methylation taxonomy
L5 IT Pld5_2	DNAm 25	CS202002276_25		RNAseq 066 in CCN202002013	Hanqing Liu	10.1101/2020.02.29.970558	primary motor cortex	UBERON:0001384	Mouse	DNAm	CCN202002276	Mouse DNA methylation taxonomy
L6 IT_2	DNAm 26	CS202002276_26		RNAseq 068 in CCN202002013	Hanqing Liu	10.1101/2020.02.29.970558	primary motor cortex	UBERON:0001384	Mouse	DNAm	CCN202002276	Mouse DNA methylation taxonomy
L6 IT Car3	DNAm 27	CS202002276_27	L6 IT Car3	RNAseq 069 in CCN202002013	Hanqing Liu	10.1101/2020.02.29.970558	primary motor cortex	UBERON:0001384	Mouse	DNAm	CCN202002276	Mouse DNA methylation taxonomy
L5 ET	DNAm 28	CS202002276_28	L5 ET	RNAseq 070-073 in CCN202002013	Hanqing Liu	10.1101/2020.02.29.970558	primary motor cortex	UBERON:0001384	Mouse	DNAm	CCN202002276	Mouse DNA methylation taxonomy
L5/6 NP CT Cdh18	DNAm 29	CS202002276_29		RNAseq 074, 079-080 in CCN202002013	Hanqing Liu	10.1101/2020.02.29.970558	primary motor cortex	UBERON:0001384	Mouse	DNAm	CCN202002276	Mouse DNA methylation taxonomy
L6 CT Gpr139	DNAm 30	CS202002276_30		RNAseq 075 in CCN202002013	Hanqing Liu	10.1101/2020.02.29.970558	primary motor cortex	UBERON:0001384	Mouse	DNAm	CCN202002276	Mouse DNA methylation taxonomy
L6 CT Cpa6	DNAm 31	CS202002276_31		RNAseq 076 in CCN202002013	Hanqing Liu	10.1101/2020.02.29.970558	primary motor cortex	UBERON:0001384	Mouse	DNAm	CCN202002276	Mouse DNA methylation taxonomy
L6 CT Grp	DNAm 32	CS202002276_32		RNAseq 077 in CCN202002013	Hanqing Liu	10.1101/2020.02.29.970558	primary motor cortex	UBERON:0001384	Mouse	DNAm	CCN202002276	Mouse DNA methylation taxonomy
L6 CT Pou3f2	DNAm 33	CS202002276_33		RNAseq 078 in CCN202002013	Hanqing Liu	10.1101/2020.02.29.970558	primary motor cortex	UBERON:0001384	Mouse	DNAm	CCN202002276	Mouse DNA methylation taxonomy
L6b Ctgf	DNAm 34	CS202002276_34	L6b	RNAseq 081-085 in CCN202002013	Hanqing Liu	10.1101/2020.02.29.970558	primary motor cortex	UBERON:0001384	Mouse	DNAm	CCN202002276	Mouse DNA methylation taxonomy
L5/6 NP Lypd1	DNAm 35	CS202002276_35	L5/6 NP	RNAseq 086-088 in CCN202002013	Hanqing Liu	10.1101/2020.02.29.970558	primary motor cortex	UBERON:0001384	Mouse	DNAm	CCN202002276	Mouse DNA methylation taxonomy
OPC Pdgfra	DNAm 36	CS202002276_36	OPC	RNAseq 091 in CCN202002013	Hanqing Liu	10.1101/2020.02.29.970558	primary motor cortex	UBERON:0001384	Mouse	DNAm	CCN202002276	Mouse DNA methylation taxonomy
Astro Rorb Prex2	DNAm 37	CS202002276_37	Astrocyte	RNAseq 92-94 in CCN202002013	Hanqing Liu	10.1101/2020.02.29.970558	primary motor cortex	UBERON:0001384	Mouse	DNAm	CCN202002276	Mouse DNA methylation taxonomy
Oligo Plp1	DNAm 38	CS202002276_38	Oligodendrocyte	RNAseq 095, 097-102 in CCN202002013	Hanqing Liu	10.1101/2020.02.29.970558	primary motor cortex	UBERON:0001384	Mouse	DNAm	CCN202002276	Mouse DNA methylation taxonomy
VLMC Lama1	DNAm 39	CS202002276_39		RNAseq 104-105, 107 in CCN202002013	Hanqing Liu	10.1101/2020.02.29.970558	primary motor cortex	UBERON:0001384	Mouse	DNAm	CCN202002276	Mouse DNA methylation taxonomy
VLMC Bnc2	DNAm 40	CS202002276_40		RNAseq 106, 108-110 in CCN202002013	Hanqing Liu	10.1101/2020.02.29.970558	primary motor cortex	UBERON:0001384	Mouse	DNAm	CCN202002276	Mouse DNA methylation taxonomy
SMC-Peri	DNAm 41	CS202002276_41	SMC	RNAseq 111-112 in CCN202002013	Hanqing Liu	10.1101/2020.02.29.970558	primary motor cortex	UBERON:0001384	Mouse	DNAm	CCN202002276	Mouse DNA methylation taxonomy
Micro-PVM Inpp5d	DNAm 42	CS202002276_42	Microglia-PVM	RNAseq 113, 115-116 in CCN202002013	Hanqing Liu	10.1101/2020.02.29.970558	primary motor cortex	UBERON:0001384	Mouse	DNAm	CCN202002276	Mouse DNA methylation taxonomy
VLMC	DNAm 43	CS202002276_43	VLMC	RNAseq 104-110 in CCN202002013	Hanqing Liu	10.1101/2020.02.29.970558	primary motor cortex	UBERON:0001384	Mouse	DNAm	CCN202002276	Mouse DNA methylation taxonomy
Lamp5	DNAm 01-04	CS202002276_44	Lamp5		Hanqing Liu	10.1101/2020.02.29.970558	primary motor cortex	UBERON:0001384	Mouse	DNAm	CCN202002276	Mouse DNA methylation taxonomy
Vip	DNAm 06-08	CS202002276_45	Vip		Hanqing Liu	10.1101/2020.02.29.970558	primary motor cortex	UBERON:0001384	Mouse	DNAm	CCN202002276	Mouse DNA methylation taxonomy
Sst	DNAm 10-15	CS202002276_46	Sst		Hanqing Liu	10.1101/2020.02.29.970558	primary motor cortex	UBERON:0001384	Mouse	DNAm	CCN202002276	Mouse DNA methylation taxonomy
Pvalb	DNAm 16-19	CS202002276_47	Pvalb		Hanqing Liu	10.1101/2020.02.29.970558	primary motor cortex	UBERON:0001384	Mouse	DNAm	CCN202002276	Mouse DNA methylation taxonomy
L4/5 IT	DNAm 21-22	CS202002276_48	L4/5 IT		Hanqing Liu	10.1101/2020.02.29.970558	primary motor cortex	UBERON:0001384	Mouse	DNAm	CCN202002276	Mouse DNA methylation taxonomy
L5 IT	DNAm 23, 25	CS202002276_49	L5 IT		Hanqing Liu	10.1101/2020.02.29.970558	primary motor cortex	UBERON:0001384	Mouse	DNAm	CCN202002276	Mouse DNA methylation taxonomy
L6 IT	DNAm 24, 26	CS202002276_50	L6 IT		Hanqing Liu	10.1101/2020.02.29.970558	primary motor cortex	UBERON:0001384	Mouse	DNAm	CCN202002276	Mouse DNA methylation taxonomy
L6 CT	DNAm 29-33	CS202002276_51	L6 CT		Hanqing Liu	10.1101/2020.02.29.970558	primary motor cortex	UBERON:0001384	Mouse	DNAm	CCN202002276	Mouse DNA methylation taxonomy
Oligodendrocyte-OPC	DNAm 36, 38	CS202002276_52	Oligodendrocyte-OPC		Hanqing Liu	10.1101/2020.02.29.970558	primary motor cortex	UBERON:0001384	Mouse	DNAm	CCN202002276	Mouse DNA methylation taxonomy
Non-neuronal	DNAm 36-38	CS202002276_53	Non-neuronal		Hanqing Liu	10.1101/2020.02.29.970558	primary motor cortex	UBERON:0001384	Mouse	DNAm	CCN202002276	Mouse DNA methylation taxonomy
Neuronal: GABAergic	DNAm 01-19	CS202002276_54	Neuronal: GABAergic		Hanqing Liu	10.1101/2020.02.29.970558	primary motor cortex	UBERON:0001384	Mouse	DNAm	CCN202002276	Mouse DNA methylation taxonomy
Neuronal: Glutamatergic	DNAm 20-35	CS202002276_55	Neuronal: Glutamatergic		Hanqing Liu	10.1101/2020.02.29.970558	primary motor cortex	UBERON:0001384	Mouse	DNAm	CCN202002276	Mouse DNA methylation taxonomy
Non-neural	DNAm 39-43	CS202002276_56	Non-neural		Hanqing Liu	10.1101/2020.02.29.970558	primary motor cortex	UBERON:0001384	Mouse	DNAm	CCN202002276	Mouse DNA methylation taxonomy
CGE/PoA	DNAm 01-08	CS202002276_57	CGE/PoA		Hanqing Liu	10.1101/2020.02.29.970558	primary motor cortex	UBERON:0001384	Mouse	DNAm	CCN202002276	Mouse DNA methylation taxonomy
MGE	DNAm 09-19	CS202002276_58	MGE		Hanqing Liu	10.1101/2020.02.29.970558	primary motor cortex	UBERON:0001384	Mouse	DNAm	CCN202002276	Mouse DNA methylation taxonomy
IT projecting	DNAm 20-27	CS202002276_59	IT projecting		Hanqing Liu	10.1101/2020.02.29.970558	primary motor cortex	UBERON:0001384	Mouse	DNAm	CCN202002276	Mouse DNA methylation taxonomy
Non-IT projecting	DNAm 28-35	CS202002276_60	Non-IT projecting		Hanqing Liu	10.1101/2020.02.29.970558	primary motor cortex	UBERON:0001384	Mouse	DNAm	CCN202002276	Mouse DNA methylation taxonomy
Lamp5 Ndnf	ATACseq 01	CS202002277_1		RNAseq 001-005 in CCN202002013	Yang Li	10.1101/2020.02.29.970558	primary motor cortex	UBERON:0001384	Mouse	ATACseq	CCN202002277	Mouse ATAC-seq taxonomy
Lamp5 Arhgdib	ATACseq 02	CS202002277_2		RNAseq 006 in CCN202002013	Yang Li	10.1101/2020.02.29.970558	primary motor cortex	UBERON:0001384	Mouse	ATACseq	CCN202002277	Mouse ATAC-seq taxonomy
Lamp5 Slc35d3	ATACseq 03	CS202002277_3		RNAseq 007 in CCN202002013	Yang Li	10.1101/2020.02.29.970558	primary motor cortex	UBERON:0001384	Mouse	ATACseq	CCN202002277	Mouse ATAC-seq taxonomy
Lamp5 Lhx6	ATACseq 04	CS202002277_4	Lamp5 Lhx6	RNAseq 008 in CCN202002013	Yang Li	10.1101/2020.02.29.970558	primary motor cortex	UBERON:0001384	Mouse	ATACseq	CCN202002277	Mouse ATAC-seq taxonomy
Sncg	ATACseq 05	CS202002277_5	Sncg	RNAseq 009-014 in CCN202002013	Yang Li	10.1101/2020.02.29.970558	primary motor cortex	UBERON:0001384	Mouse	ATACseq	CCN202002277	Mouse ATAC-seq taxonomy
Vip Hcls1	ATACseq 06	CS202002277_6		RNAseq 015-018 in CCN202002013	Yang Li	10.1101/2020.02.29.970558	primary motor cortex	UBERON:0001384	Mouse	ATACseq	CCN202002277	Mouse ATAC-seq taxonomy
Vip Lipg	ATACseq 07	CS202002277_7		RNAseq 019-020, 026-027 in CCN202002013	Yang Li	10.1101/2020.02.29.970558	primary motor cortex	UBERON:0001384	Mouse	ATACseq	CCN202002277	Mouse ATAC-seq taxonomy
Vip Gcnt4	ATACseq 08	CS202002277_8		RNAseq 021-022 in CCN202002013	Yang Li	10.1101/2020.02.29.970558	primary motor cortex	UBERON:0001384	Mouse	ATACseq	CCN202002277	Mouse ATAC-seq taxonomy
Vip Chat	ATACseq 09	CS202002277_9		RNAseq 023-025 in CCN202002013	Yang Li	10.1101/2020.02.29.970558	primary motor cortex	UBERON:0001384	Mouse	ATACseq	CCN202002277	Mouse ATAC-seq taxonomy
Sst Chodl	ATACseq 10	CS202002277_10	Sst Chodl	RNAseq 028 in CCN202002013	Yang Li	10.1101/2020.02.29.970558	primary motor cortex	UBERON:0001384	Mouse	ATACseq	CCN202002277	Mouse ATAC-seq taxonomy
Sst Myh8	ATACseq 11	CS202002277_11		RNAseq 029-033 in CCN202002013	Yang Li	10.1101/2020.02.29.970558	primary motor cortex	UBERON:0001384	Mouse	ATACseq	CCN202002277	Mouse ATAC-seq taxonomy
Sst Man1a	ATACseq 12	CS202002277_12		RNAseq 034-035, 038-041 in CCN202002013	Yang Li	10.1101/2020.02.29.970558	primary motor cortex	UBERON:0001384	Mouse	ATACseq	CCN202002277	Mouse ATAC-seq taxonomy
Sst Stk33	ATACseq 13	CS202002277_13		RNAseq 036-037, 042-047 in CCN202002013	Yang Li	10.1101/2020.02.29.970558	primary motor cortex	UBERON:0001384	Mouse	ATACseq	CCN202002277	Mouse ATAC-seq taxonomy
Pvalb Ntf3	ATACseq 14	CS202002277_14		RNAseq 048-053 in CCN202002013	Yang Li	10.1101/2020.02.29.970558	primary motor cortex	UBERON:0001384	Mouse	ATACseq	CCN202002277	Mouse ATAC-seq taxonomy
Pvalb Tac1	ATACseq 15	CS202002277_15		RNAseq 054-055 in CCN202002013	Yang Li	10.1101/2020.02.29.970558	primary motor cortex	UBERON:0001384	Mouse	ATACseq	CCN202002277	Mouse ATAC-seq taxonomy
Pvalb Vipr2	ATACseq 16	CS202002277_16	Chandelier	RNAseq 056-057 in CCN202002013	Yang Li	10.1101/2020.02.29.970558	primary motor cortex	UBERON:0001384	Mouse	ATACseq	CCN202002277	Mouse ATAC-seq taxonomy
L2/3_1	ATACseq 17	CS202002277_17	L2/3 IT	RNAseq 058-060 in CCN202002013	Yang Li	10.1101/2020.02.29.970558	primary motor cortex	UBERON:0001384	Mouse	ATACseq	CCN202002277	Mouse ATAC-seq taxonomy
L4	ATACseq 18	CS202002277_18	L4/5 IT	RNAseq 061 in CCN202002013	Yang Li	10.1101/2020.02.29.970558	primary motor cortex	UBERON:0001384	Mouse	ATACseq	CCN202002277	Mouse ATAC-seq taxonomy
L5 IT_1	ATACseq 19	CS202002277_19		RNAseq 062 in CCN202002013	Yang Li	10.1101/2020.02.29.970558	primary motor cortex	UBERON:0001384	Mouse	ATACseq	CCN202002277	Mouse ATAC-seq taxonomy
L5 IT_2	ATACseq 20	CS202002277_20		RNAseq 063-065 in CCN202002013	Yang Li	10.1101/2020.02.29.970558	primary motor cortex	UBERON:0001384	Mouse	ATACseq	CCN202002277	Mouse ATAC-seq taxonomy
L6 IT	ATACseq 21	CS202002277_21	L6 IT	RNAseq 066-068 in CCN202002013	Yang Li	10.1101/2020.02.29.970558	primary motor cortex	UBERON:0001384	Mouse	ATACseq	CCN202002277	Mouse ATAC-seq taxonomy
L5 ET	ATACseq 22	CS202002277_22	L5 ET	RNAseq 070-073 in CCN202002013	Yang Li	10.1101/2020.02.29.970558	primary motor cortex	UBERON:0001384	Mouse	ATACseq	CCN202002277	Mouse ATAC-seq taxonomy
L5/6 NP	ATACseq 23	CS202002277_23	L5/6 NP	RNAseq 074, 086-088 in CCN202002013	Yang Li	10.1101/2020.02.29.970558	primary motor cortex	UBERON:0001384	Mouse	ATACseq	CCN202002277	Mouse ATAC-seq taxonomy
L6 CT	ATACseq 24	CS202002277_24	L6 CT	RNAseq 075-081 in CCN202002013	Yang Li	10.1101/2020.02.29.970558	primary motor cortex	UBERON:0001384	Mouse	ATACseq	CCN202002277	Mouse ATAC-seq taxonomy
OPC	ATACseq 25	CS202002277_25	OPC	RNAseq 091 in CCN202002013	Yang Li	10.1101/2020.02.29.970558	primary motor cortex	UBERON:0001384	Mouse	ATACseq	CCN202002277	Mouse ATAC-seq taxonomy
Astro	ATACseq 26	CS202002277_26	Astrocyte	RNAseq 092-094 in CCN202002013	Yang Li	10.1101/2020.02.29.970558	primary motor cortex	UBERON:0001384	Mouse	ATACseq	CCN202002277	Mouse ATAC-seq taxonomy
Oligo	ATACseq 27	CS202002277_27	Oligodendrocyte	RNAseq 095-012 in CCN202002013	Yang Li	10.1101/2020.02.29.970558	primary motor cortex	UBERON:0001384	Mouse	ATACseq	CCN202002277	Mouse ATAC-seq taxonomy
Endo	ATACseq 28	CS202002277_28	Endothelial	RNAseq 103 in CCN202002013	Yang Li	10.1101/2020.02.29.970558	primary motor cortex	UBERON:0001384	Mouse	ATACseq	CCN202002277	Mouse ATAC-seq taxonomy
VLMC	ATACseq 29	CS202002277_29	VLMC	RNAseq 104-110 in CCN202002013	Yang Li	10.1101/2020.02.29.970558	primary motor cortex	UBERON:0001384	Mouse	ATACseq	CCN202002277	Mouse ATAC-seq taxonomy
SMC-Peri	ATACseq 30	CS202002277_30		RNAseq 111-112 in CCN202002013|SMC+Pericyte	Yang Li	10.1101/2020.02.29.970558	primary motor cortex	UBERON:0001384	Mouse	ATACseq	CCN202002277	Mouse ATAC-seq taxonomy
Micro-PVM	ATACseq 31	CS202002277_31	Microglia-PVM	RNAseq 113-116 in CCN202002013	Yang Li	10.1101/2020.02.29.970558	primary motor cortex	UBERON:0001384	Mouse	ATACseq	CCN202002277	Mouse ATAC-seq taxonomy
Lamp5	ATACseq 01-03	CS202002277_32	Lamp5		Yang Li	10.1101/2020.02.29.970558	primary motor cortex	UBERON:0001384	Mouse	ATACseq	CCN202002277	Mouse ATAC-seq taxonomy
Vip	ATACseq 06-09	CS202002277_33	Vip		Yang Li	10.1101/2020.02.29.970558	primary motor cortex	UBERON:0001384	Mouse	ATACseq	CCN202002277	Mouse ATAC-seq taxonomy
Sst	ATACseq 11-13	CS202002277_34	Sst		Yang Li	10.1101/2020.02.29.970558	primary motor cortex	UBERON:0001384	Mouse	ATACseq	CCN202002277	Mouse ATAC-seq taxonomy
Pvalb	ATACseq 14-16	CS202002277_35	Pvalb		Yang Li	10.1101/2020.02.29.970558	primary motor cortex	UBERON:0001384	Mouse	ATACseq	CCN202002277	Mouse ATAC-seq taxonomy
L5 IT	ATACseq 19-20	CS202002277_36	L5 IT		Yang Li	10.1101/2020.02.29.970558	primary motor cortex	UBERON:0001384	Mouse	ATACseq	CCN202002277	Mouse ATAC-seq taxonomy
Oligodendrocyte-OPC	ATACseq 25, 27	CS202002277_37	Oligodendrocyte-OPC		Yang Li	10.1101/2020.02.29.970558	primary motor cortex	UBERON:0001384	Mouse	ATACseq	CCN202002277	Mouse ATAC-seq taxonomy
Non-neuronal	ATACseq 25-27	CS202002277_38	Non-neuronal		Yang Li	10.1101/2020.02.29.970558	primary motor cortex	UBERON:0001384	Mouse	ATACseq	CCN202002277	Mouse ATAC-seq taxonomy
Neuronal: GABAergic	ATACseq 01-16	CS202002277_39	Neuronal: GABAergic		Yang Li	10.1101/2020.02.29.970558	primary motor cortex	UBERON:0001384	Mouse	ATACseq	CCN202002277	Mouse ATAC-seq taxonomy
Neuronal: Glutamatergic	ATACseq 17-24	CS202002277_40	Neuronal: Glutamatergic		Yang Li	10.1101/2020.02.29.970558	primary motor cortex	UBERON:0001384	Mouse	ATACseq	CCN202002277	Mouse ATAC-seq taxonomy
Non-neural	ATACseq 28-31	CS202002277_41	Non-neural		Yang Li	10.1101/2020.02.29.970558	primary motor cortex	UBERON:0001384	Mouse	ATACseq	CCN202002277	Mouse ATAC-seq taxonomy
CGE/PoA	ATACseq 01-09	CS202002277_42	CGE/PoA		Yang Li	10.1101/2020.02.29.970558	primary motor cortex	UBERON:0001384	Mouse	ATACseq	CCN202002277	Mouse ATAC-seq taxonomy
MGE	ATACseq 10-16	CS202002277_43	MGE		Yang Li	10.1101/2020.02.29.970558	primary motor cortex	UBERON:0001384	Mouse	ATACseq	CCN202002277	Mouse ATAC-seq taxonomy
IT projecting	ATACseq 17-21	CS202002277_44	IT projecting		Yang Li	10.1101/2020.02.29.970558	primary motor cortex	UBERON:0001384	Mouse	ATACseq	CCN202002277	Mouse ATAC-seq taxonomy
Non-IT projecting	ATACseq 22-24	CS202002277_45	Non-IT projecting		Yang Li	10.1101/2020.02.29.970558	primary motor cortex	UBERON:0001384	Mouse	ATACseq	CCN202002277	Mouse ATAC-seq taxonomy
L2/3 IT	EpiRetroSeq 01	CS202103220_01	L2/3 IT		Zhuzhu Zhang	10.1101/2020.04.01.019612	primary motor cortex	UBERON:0001384	Mouse	Epi-Retro-Seq	CCN202103220	Mouse Epi-Retro-Seq taxonomy
L4	EpiRetroSeq 02	CS202103220_02	L4/5 IT		Zhuzhu Zhang	10.1101/2020.04.01.019612	primary motor cortex	UBERON:0001384	Mouse	Epi-Retro-Seq	CCN202103220	Mouse Epi-Retro-Seq taxonomy
L5 IT	EpiRetroSeq 03	CS202103220_03	L5 IT		Zhuzhu Zhang	10.1101/2020.04.01.019612	primary motor cortex	UBERON:0001384	Mouse	Epi-Retro-Seq	CCN202103220	Mouse Epi-Retro-Seq taxonomy
L6 IT	EpiRetroSeq 04	CS202103220_04	L6 IT		Zhuzhu Zhang	10.1101/2020.04.01.019612	primary motor cortex	UBERON:0001384	Mouse	Epi-Retro-Seq	CCN202103220	Mouse Epi-Retro-Seq taxonomy
L5 ET	EpiRetroSeq 05	CS202103220_05	L5 ET		Zhuzhu Zhang	10.1101/2020.04.01.019612	primary motor cortex	UBERON:0001384	Mouse	Epi-Retro-Seq	CCN202103220	Mouse Epi-Retro-Seq taxonomy
L6 CT	EpiRetroSeq 06	CS202103220_06	L6 CT		Zhuzhu Zhang	10.1101/2020.04.01.019612	primary motor cortex	UBERON:0001384	Mouse	Epi-Retro-Seq	CCN202103220	Mouse Epi-Retro-Seq taxonomy
L6b	EpiRetroSeq 07	CS202103220_07	L6b		Zhuzhu Zhang	10.1101/2020.04.01.019612	primary motor cortex	UBERON:0001384	Mouse	Epi-Retro-Seq	CCN202103220	Mouse Epi-Retro-Seq taxonomy
NP	EpiRetroSeq 08	CS202103220_08	L5/6 NP		Zhuzhu Zhang	10.1101/2020.04.01.019612	primary motor cortex	UBERON:0001384	Mouse	Epi-Retro-Seq	CCN202103220	Mouse Epi-Retro-Seq taxonomy
CLA	EpiRetroSeq 09	CS202103220_09		Claustrum	Zhuzhu Zhang	10.1101/2020.04.01.019612	primary motor cortex	UBERON:0001384	Mouse	Epi-Retro-Seq	CCN202103220	Mouse Epi-Retro-Seq taxonomy
Inhibitory	EpiRetroSeq 10	CS202103220_10	Neuronal: GABAergic		Zhuzhu Zhang	10.1101/2020.04.01.019612	primary motor cortex	UBERON:0001384	Mouse	Epi-Retro-Seq	CCN202103220	Mouse Epi-Retro-Seq taxonomy
Others	EpiRetroSeq 11	CS202103220_11			Zhuzhu Zhang	10.1101/2020.04.01.019612	primary motor cortex	UBERON:0001384	Mouse	Epi-Retro-Seq	CCN202103220	Mouse Epi-Retro-Seq taxonomy
L5 ET (Cluster 0)	EpiRetroSeq 12	CS202103220_12		RNAseq 070 in CCN202002013|L5 ET (MY-projecting)	Zhuzhu Zhang	10.1101/2020.04.01.019612	primary motor cortex	UBERON:0001384	Mouse	Epi-Retro-Seq	CCN202103220	Mouse Epi-Retro-Seq taxonomy
L5 ET (Cluster 2)	EpiRetroSeq 13	CS202103220_13		RNAseq 070 in CCN202002013	Zhuzhu Zhang	10.1101/2020.04.01.019612	primary motor cortex	UBERON:0001384	Mouse	Epi-Retro-Seq	CCN202103220	Mouse Epi-Retro-Seq taxonomy
L5 ET (Cluster 3)	EpiRetroSeq 14	CS202103220_14		RNAseq 070 in CCN202002013	Zhuzhu Zhang	10.1101/2020.04.01.019612	primary motor cortex	UBERON:0001384	Mouse	Epi-Retro-Seq	CCN202103220	Mouse Epi-Retro-Seq taxonomy
L5 ET (Cluster 5)	EpiRetroSeq 15	CS202103220_15		RNAseq 071 in CCN202002013	Zhuzhu Zhang	10.1101/2020.04.01.019612	primary motor cortex	UBERON:0001384	Mouse	Epi-Retro-Seq	CCN202103220	Mouse Epi-Retro-Seq taxonomy
L5 ET (Cluster 4)	EpiRetroSeq 16	CS202103220_16		RNAseq 070-072 in CCN202002013	Zhuzhu Zhang	10.1101/2020.04.01.019612	primary motor cortex	UBERON:0001384	Mouse	Epi-Retro-Seq	CCN202103220	Mouse Epi-Retro-Seq taxonomy
L5 ET (Cluster 1)	EpiRetroSeq 17	CS202103220_17		RNAseq 072-073 in CCN202002013	Zhuzhu Zhang	10.1101/2020.04.01.019612	primary motor cortex	UBERON:0001384	Mouse	Epi-Retro-Seq	CCN202103220	Mouse Epi-Retro-Seq taxonomy
IT projecting	EpiRetroSeq 01-04, 09	CS202103220_18	IT projecting		Zhuzhu Zhang	10.1101/2020.04.01.019612	primary motor cortex	UBERON:0001384	Mouse	Epi-Retro-Seq	CCN202103220	Mouse Epi-Retro-Seq taxonomy
Non-IT projecting	EpiRetroSeq 05-08, 12-17	CS202103220_19	Non-IT projecting		Zhuzhu Zhang	10.1101/2020.04.01.019612	primary motor cortex	UBERON:0001384	Mouse	Epi-Retro-Seq	CCN202103220	Mouse Epi-Retro-Seq taxonomy
Glutamatergic	EpiRetroSeq 01-09, 12-17	CS202103220_20	Neuronal: Glutamatergic		Zhuzhu Zhang	10.1101/2020.04.01.019612	primary motor cortex	UBERON:0001384	Mouse	Epi-Retro-Seq	CCN202103220	Mouse Epi-Retro-Seq taxonomy
L5 ET (Non-MY-projecting)	EpiRetroSeq 13-17	CS202103220_21		L5 ET (Non-MY-projecting)	Zhuzhu Zhang	10.1101/2020.04.01.019612	primary motor cortex	UBERON:0001384	Mouse	Epi-Retro-Seq	CCN202103220	Mouse Epi-Retro-Seq taxonomy
Lamp5_6	MERFISH 01	CS202103210_1			Meng Zhang	10.1101/2020.06.04.105700	primary motor cortex	UBERON:0001384	Mouse	MERFISH	CCN202103210	Mouse MERFISH taxonomy
Lamp5_5	MERFISH 02	CS202103210_2			Meng Zhang	10.1101/2020.06.04.105700	primary motor cortex	UBERON:0001384	Mouse	MERFISH	CCN202103210	Mouse MERFISH taxonomy
Lamp5_3	MERFISH 03	CS202103210_3			Meng Zhang	10.1101/2020.06.04.105700	primary motor cortex	UBERON:0001384	Mouse	MERFISH	CCN202103210	Mouse MERFISH taxonomy
Lamp5_2	MERFISH 04	CS202103210_4			Meng Zhang	10.1101/2020.06.04.105700	primary motor cortex	UBERON:0001384	Mouse	MERFISH	CCN202103210	Mouse MERFISH taxonomy
Lamp5_4	MERFISH 05	CS202103210_5			Meng Zhang	10.1101/2020.06.04.105700	primary motor cortex	UBERON:0001384	Mouse	MERFISH	CCN202103210	Mouse MERFISH taxonomy
Lamp5_1	MERFISH 06	CS202103210_6			Meng Zhang	10.1101/2020.06.04.105700	primary motor cortex	UBERON:0001384	Mouse	MERFISH	CCN202103210	Mouse MERFISH taxonomy
Lamp5_7	MERFISH 07	CS202103210_7	Lamp5 Lhx6		Meng Zhang	10.1101/2020.06.04.105700	primary motor cortex	UBERON:0001384	Mouse	MERFISH	CCN202103210	Mouse MERFISH taxonomy
Lamp5_8	MERFISH 08	CS202103210_8			Meng Zhang	10.1101/2020.06.04.105700	primary motor cortex	UBERON:0001384	Mouse	MERFISH	CCN202103210	Mouse MERFISH taxonomy
Vip_11	MERFISH 09	CS202103210_9			Meng Zhang	10.1101/2020.06.04.105700	primary motor cortex	UBERON:0001384	Mouse	MERFISH	CCN202103210	Mouse MERFISH taxonomy
Sncg_1	MERFISH 10	CS202103210_10			Meng Zhang	10.1101/2020.06.04.105700	primary motor cortex	UBERON:0001384	Mouse	MERFISH	CCN202103210	Mouse MERFISH taxonomy
Sncg_2	MERFISH 11	CS202103210_11			Meng Zhang	10.1101/2020.06.04.105700	primary motor cortex	UBERON:0001384	Mouse	MERFISH	CCN202103210	Mouse MERFISH taxonomy
Vip_9	MERFISH 12	CS202103210_12			Meng Zhang	10.1101/2020.06.04.105700	primary motor cortex	UBERON:0001384	Mouse	MERFISH	CCN202103210	Mouse MERFISH taxonomy
Vip_10	MERFISH 13	CS202103210_13			Meng Zhang	10.1101/2020.06.04.105700	primary motor cortex	UBERON:0001384	Mouse	MERFISH	CCN202103210	Mouse MERFISH taxonomy
Vip_4	MERFISH 14	CS202103210_14			Meng Zhang	10.1101/2020.06.04.105700	primary motor cortex	UBERON:0001384	Mouse	MERFISH	CCN202103210	Mouse MERFISH taxonomy
Vip_7	MERFISH 15	CS202103210_15			Meng Zhang	10.1101/2020.06.04.105700	primary motor cortex	UBERON:0001384	Mouse	MERFISH	CCN202103210	Mouse MERFISH taxonomy
Vip_8	MERFISH 16	CS202103210_16			Meng Zhang	10.1101/2020.06.04.105700	primary motor cortex	UBERON:0001384	Mouse	MERFISH	CCN202103210	Mouse MERFISH taxonomy
Vip_2	MERFISH 17	CS202103210_17			Meng Zhang	10.1101/2020.06.04.105700	primary motor cortex	UBERON:0001384	Mouse	MERFISH	CCN202103210	Mouse MERFISH taxonomy
Vip_1	MERFISH 18	CS202103210_18			Meng Zhang	10.1101/2020.06.04.105700	primary motor cortex	UBERON:0001384	Mouse	MERFISH	CCN202103210	Mouse MERFISH taxonomy
Vip_5	MERFISH 19	CS202103210_19			Meng Zhang	10.1101/2020.06.04.105700	primary motor cortex	UBERON:0001384	Mouse	MERFISH	CCN202103210	Mouse MERFISH taxonomy
Vip_6	MERFISH 20	CS202103210_20			Meng Zhang	10.1101/2020.06.04.105700	primary motor cortex	UBERON:0001384	Mouse	MERFISH	CCN202103210	Mouse MERFISH taxonomy
Vip_3	MERFISH 21	CS202103210_21			Meng Zhang	10.1101/2020.06.04.105700	primary motor cortex	UBERON:0001384	Mouse	MERFISH	CCN202103210	Mouse MERFISH taxonomy
Sst_Chodl	MERFISH 22	CS202103210_22	Sst Chodl		Meng Zhang	10.1101/2020.06.04.105700	primary motor cortex	UBERON:0001384	Mouse	MERFISH	CCN202103210	Mouse MERFISH taxonomy
Sst_2	MERFISH 23	CS202103210_23			Meng Zhang	10.1101/2020.06.04.105700	primary motor cortex	UBERON:0001384	Mouse	MERFISH	CCN202103210	Mouse MERFISH taxonomy
Sst_7	MERFISH 24	CS202103210_24			Meng Zhang	10.1101/2020.06.04.105700	primary motor cortex	UBERON:0001384	Mouse	MERFISH	CCN202103210	Mouse MERFISH taxonomy
Sst_8	MERFISH 25	CS202103210_25			Meng Zhang	10.1101/2020.06.04.105700	primary motor cortex	UBERON:0001384	Mouse	MERFISH	CCN202103210	Mouse MERFISH taxonomy
Sst_6	MERFISH 26	CS202103210_26			Meng Zhang	10.1101/2020.06.04.105700	primary motor cortex	UBERON:0001384	Mouse	MERFISH	CCN202103210	Mouse MERFISH taxonomy
Sst_1	MERFISH 27	CS202103210_27			Meng Zhang	10.1101/2020.06.04.105700	primary motor cortex	UBERON:0001384	Mouse	MERFISH	CCN202103210	Mouse MERFISH taxonomy
Sst_3	MERFISH 28	CS202103210_28			Meng Zhang	10.1101/2020.06.04.105700	primary motor cortex	UBERON:0001384	Mouse	MERFISH	CCN202103210	Mouse MERFISH taxonomy
Sst_4	MERFISH 29	CS202103210_29			Meng Zhang	10.1101/2020.06.04.105700	primary motor cortex	UBERON:0001384	Mouse	MERFISH	CCN202103210	Mouse MERFISH taxonomy
Sst_5	MERFISH 30	CS202103210_30			Meng Zhang	10.1101/2020.06.04.105700	primary motor cortex	UBERON:0001384	Mouse	MERFISH	CCN202103210	Mouse MERFISH taxonomy
Pvalb_9	MERFISH 31	CS202103210_31			Meng Zhang	10.1101/2020.06.04.105700	primary motor cortex	UBERON:0001384	Mouse	MERFISH	CCN202103210	Mouse MERFISH taxonomy
Pvalb_6	MERFISH 32	CS202103210_32			Meng Zhang	10.1101/2020.06.04.105700	primary motor cortex	UBERON:0001384	Mouse	MERFISH	CCN202103210	Mouse MERFISH taxonomy
Pvalb_10	MERFISH 33	CS202103210_33			Meng Zhang	10.1101/2020.06.04.105700	primary motor cortex	UBERON:0001384	Mouse	MERFISH	CCN202103210	Mouse MERFISH taxonomy
Pvalb_8	MERFISH 34	CS202103210_34			Meng Zhang	10.1101/2020.06.04.105700	primary motor cortex	UBERON:0001384	Mouse	MERFISH	CCN202103210	Mouse MERFISH taxonomy
Pvalb_3	MERFISH 35	CS202103210_35			Meng Zhang	10.1101/2020.06.04.105700	primary motor cortex	UBERON:0001384	Mouse	MERFISH	CCN202103210	Mouse MERFISH taxonomy
Pvalb_5	MERFISH 36	CS202103210_36			Meng Zhang	10.1101/2020.06.04.105700	primary motor cortex	UBERON:0001384	Mouse	MERFISH	CCN202103210	Mouse MERFISH taxonomy
Pvalb_7	MERFISH 37	CS202103210_37			Meng Zhang	10.1101/2020.06.04.105700	primary motor cortex	UBERON:0001384	Mouse	MERFISH	CCN202103210	Mouse MERFISH taxonomy
Pvalb_2	MERFISH 38	CS202103210_38			Meng Zhang	10.1101/2020.06.04.105700	primary motor cortex	UBERON:0001384	Mouse	MERFISH	CCN202103210	Mouse MERFISH taxonomy
Pvalb_4	MERFISH 39	CS202103210_39			Meng Zhang	10.1101/2020.06.04.105700	primary motor cortex	UBERON:0001384	Mouse	MERFISH	CCN202103210	Mouse MERFISH taxonomy
Pvalb_1	MERFISH 40	CS202103210_40			Meng Zhang	10.1101/2020.06.04.105700	primary motor cortex	UBERON:0001384	Mouse	MERFISH	CCN202103210	Mouse MERFISH taxonomy
Pvalb_12	MERFISH 41	CS202103210_41			Meng Zhang	10.1101/2020.06.04.105700	primary motor cortex	UBERON:0001384	Mouse	MERFISH	CCN202103210	Mouse MERFISH taxonomy
Pvalb_11	MERFISH 42	CS202103210_42			Meng Zhang	10.1101/2020.06.04.105700	primary motor cortex	UBERON:0001384	Mouse	MERFISH	CCN202103210	Mouse MERFISH taxonomy
L23_IT_1	MERFISH 43	CS202103210_43			Meng Zhang	10.1101/2020.06.04.105700	primary motor cortex	UBERON:0001384	Mouse	MERFISH	CCN202103210	Mouse MERFISH taxonomy
L23_IT_2	MERFISH 44	CS202103210_44			Meng Zhang	10.1101/2020.06.04.105700	primary motor cortex	UBERON:0001384	Mouse	MERFISH	CCN202103210	Mouse MERFISH taxonomy
L23_IT_5	MERFISH 45	CS202103210_45			Meng Zhang	10.1101/2020.06.04.105700	primary motor cortex	UBERON:0001384	Mouse	MERFISH	CCN202103210	Mouse MERFISH taxonomy
L23_IT_3	MERFISH 46	CS202103210_46			Meng Zhang	10.1101/2020.06.04.105700	primary motor cortex	UBERON:0001384	Mouse	MERFISH	CCN202103210	Mouse MERFISH taxonomy
L23_IT_4	MERFISH 47	CS202103210_47			Meng Zhang	10.1101/2020.06.04.105700	primary motor cortex	UBERON:0001384	Mouse	MERFISH	CCN202103210	Mouse MERFISH taxonomy
L45_IT_1	MERFISH 48	CS202103210_48			Meng Zhang	10.1101/2020.06.04.105700	primary motor cortex	UBERON:0001384	Mouse	MERFISH	CCN202103210	Mouse MERFISH taxonomy
L45_IT_2	MERFISH 49	CS202103210_49			Meng Zhang	10.1101/2020.06.04.105700	primary motor cortex	UBERON:0001384	Mouse	MERFISH	CCN202103210	Mouse MERFISH taxonomy
L45_IT_SSp_1	MERFISH 50	CS202103210_50			Meng Zhang	10.1101/2020.06.04.105700	neocortex	UBERON_0001950	Mouse	MERFISH	CCN202103210	Mouse MERFISH taxonomy
L45_IT_SSp_2	MERFISH 51	CS202103210_51			Meng Zhang	10.1101/2020.06.04.105700	neocortex	UBERON_0001950	Mouse	MERFISH	CCN202103210	Mouse MERFISH taxonomy
L45_IT_5	MERFISH 52	CS202103210_52			Meng Zhang	10.1101/2020.06.04.105700	primary motor cortex	UBERON:0001384	Mouse	MERFISH	CCN202103210	Mouse MERFISH taxonomy
L45_IT_4	MERFISH 53	CS202103210_53			Meng Zhang	10.1101/2020.06.04.105700	primary motor cortex	UBERON:0001384	Mouse	MERFISH	CCN202103210	Mouse MERFISH taxonomy
L45_IT_3	MERFISH 54	CS202103210_54			Meng Zhang	10.1101/2020.06.04.105700	primary motor cortex	UBERON:0001384	Mouse	MERFISH	CCN202103210	Mouse MERFISH taxonomy
L5_IT_1	MERFISH 55	CS202103210_55			Meng Zhang	10.1101/2020.06.04.105700	primary motor cortex	UBERON:0001384	Mouse	MERFISH	CCN202103210	Mouse MERFISH taxonomy
L5_IT_2	MERFISH 56	CS202103210_56			Meng Zhang	10.1101/2020.06.04.105700	primary motor cortex	UBERON:0001384	Mouse	MERFISH	CCN202103210	Mouse MERFISH taxonomy
L5_IT_3	MERFISH 57	CS202103210_57			Meng Zhang	10.1101/2020.06.04.105700	primary motor cortex	UBERON:0001384	Mouse	MERFISH	CCN202103210	Mouse MERFISH taxonomy
L5_IT_4	MERFISH 58	CS202103210_58			Meng Zhang	10.1101/2020.06.04.105700	primary motor cortex	UBERON:0001384	Mouse	MERFISH	CCN202103210	Mouse MERFISH taxonomy
L6_IT_1	MERFISH 59	CS202103210_59			Meng Zhang	10.1101/2020.06.04.105700	primary motor cortex	UBERON:0001384	Mouse	MERFISH	CCN202103210	Mouse MERFISH taxonomy
L6_IT_2	MERFISH 60	CS202103210_60			Meng Zhang	10.1101/2020.06.04.105700	primary motor cortex	UBERON:0001384	Mouse	MERFISH	CCN202103210	Mouse MERFISH taxonomy
L6_IT_3	MERFISH 61	CS202103210_61			Meng Zhang	10.1101/2020.06.04.105700	primary motor cortex	UBERON:0001384	Mouse	MERFISH	CCN202103210	Mouse MERFISH taxonomy
L6_IT_Car3	MERFISH 62	CS202103210_62	L6 IT Car3		Meng Zhang	10.1101/2020.06.04.105700	primary motor cortex	UBERON:0001384	Mouse	MERFISH	CCN202103210	Mouse MERFISH taxonomy
L5_PT_5	MERFISH 63	CS202103210_63			Meng Zhang	10.1101/2020.06.04.105700	primary motor cortex	UBERON:0001384	Mouse	MERFISH	CCN202103210	Mouse MERFISH taxonomy
L5_PT_1	MERFISH 64	CS202103210_64			Meng Zhang	10.1101/2020.06.04.105700	primary motor cortex	UBERON:0001384	Mouse	MERFISH	CCN202103210	Mouse MERFISH taxonomy
L5_PT_3	MERFISH 65	CS202103210_65			Meng Zhang	10.1101/2020.06.04.105700	primary motor cortex	UBERON:0001384	Mouse	MERFISH	CCN202103210	Mouse MERFISH taxonomy
L5_PT_2	MERFISH 66	CS202103210_66			Meng Zhang	10.1101/2020.06.04.105700	primary motor cortex	UBERON:0001384	Mouse	MERFISH	CCN202103210	Mouse MERFISH taxonomy
L5_PT_4	MERFISH 67	CS202103210_67			Meng Zhang	10.1101/2020.06.04.105700	primary motor cortex	UBERON:0001384	Mouse	MERFISH	CCN202103210	Mouse MERFISH taxonomy
L6_CT_5	MERFISH 68	CS202103210_68			Meng Zhang	10.1101/2020.06.04.105700	primary motor cortex	UBERON:0001384	Mouse	MERFISH	CCN202103210	Mouse MERFISH taxonomy
L6_CT_1	MERFISH 69	CS202103210_69			Meng Zhang	10.1101/2020.06.04.105700	primary motor cortex	UBERON:0001384	Mouse	MERFISH	CCN202103210	Mouse MERFISH taxonomy
L6_CT_3	MERFISH 70	CS202103210_70			Meng Zhang	10.1101/2020.06.04.105700	primary motor cortex	UBERON:0001384	Mouse	MERFISH	CCN202103210	Mouse MERFISH taxonomy
L6_CT_2	MERFISH 71	CS202103210_71			Meng Zhang	10.1101/2020.06.04.105700	primary motor cortex	UBERON:0001384	Mouse	MERFISH	CCN202103210	Mouse MERFISH taxonomy
L6_CT_4	MERFISH 72	CS202103210_72			Meng Zhang	10.1101/2020.06.04.105700	primary motor cortex	UBERON:0001384	Mouse	MERFISH	CCN202103210	Mouse MERFISH taxonomy
L6_CT_9	MERFISH 73	CS202103210_73			Meng Zhang	10.1101/2020.06.04.105700	primary motor cortex	UBERON:0001384	Mouse	MERFISH	CCN202103210	Mouse MERFISH taxonomy
L6_CT_6	MERFISH 74	CS202103210_74			Meng Zhang	10.1101/2020.06.04.105700	primary motor cortex	UBERON:0001384	Mouse	MERFISH	CCN202103210	Mouse MERFISH taxonomy
L6_CT_7	MERFISH 75	CS202103210_75			Meng Zhang	10.1101/2020.06.04.105700	primary motor cortex	UBERON:0001384	Mouse	MERFISH	CCN202103210	Mouse MERFISH taxonomy
L6_CT_8	MERFISH 76	CS202103210_76			Meng Zhang	10.1101/2020.06.04.105700	primary motor cortex	UBERON:0001384	Mouse	MERFISH	CCN202103210	Mouse MERFISH taxonomy
L6b_3	MERFISH 77	CS202103210_77			Meng Zhang	10.1101/2020.06.04.105700	primary motor cortex	UBERON:0001384	Mouse	MERFISH	CCN202103210	Mouse MERFISH taxonomy
L6b_1	MERFISH 78	CS202103210_78			Meng Zhang	10.1101/2020.06.04.105700	primary motor cortex	UBERON:0001384	Mouse	MERFISH	CCN202103210	Mouse MERFISH taxonomy
L6b_2	MERFISH 79	CS202103210_79			Meng Zhang	10.1101/2020.06.04.105700	primary motor cortex	UBERON:0001384	Mouse	MERFISH	CCN202103210	Mouse MERFISH taxonomy
L56_NP_1	MERFISH 80	CS202103210_80			Meng Zhang	10.1101/2020.06.04.105700	primary motor cortex	UBERON:0001384	Mouse	MERFISH	CCN202103210	Mouse MERFISH taxonomy
L56_NP_2	MERFISH 81	CS202103210_81			Meng Zhang	10.1101/2020.06.04.105700	primary motor cortex	UBERON:0001384	Mouse	MERFISH	CCN202103210	Mouse MERFISH taxonomy
Astro_3	MERFISH 82	CS202103210_82			Meng Zhang	10.1101/2020.06.04.105700	primary motor cortex	UBERON:0001384	Mouse	MERFISH	CCN202103210	Mouse MERFISH taxonomy
Astro_2	MERFISH 83	CS202103210_83			Meng Zhang	10.1101/2020.06.04.105700	primary motor cortex	UBERON:0001384	Mouse	MERFISH	CCN202103210	Mouse MERFISH taxonomy
Astro_1	MERFISH 84	CS202103210_84			Meng Zhang	10.1101/2020.06.04.105700	primary motor cortex	UBERON:0001384	Mouse	MERFISH	CCN202103210	Mouse MERFISH taxonomy
OPC	MERFISH 85	CS202103210_85	OPC		Meng Zhang	10.1101/2020.06.04.105700	primary motor cortex	UBERON:0001384	Mouse	MERFISH	CCN202103210	Mouse MERFISH taxonomy
Oligo_3	MERFISH 86	CS202103210_86			Meng Zhang	10.1101/2020.06.04.105700	primary motor cortex	UBERON:0001384	Mouse	MERFISH	CCN202103210	Mouse MERFISH taxonomy
Oligo_2	MERFISH 87	CS202103210_87			Meng Zhang	10.1101/2020.06.04.105700	primary motor cortex	UBERON:0001384	Mouse	MERFISH	CCN202103210	Mouse MERFISH taxonomy
Oligo_1	MERFISH 88	CS202103210_88			Meng Zhang	10.1101/2020.06.04.105700	primary motor cortex	UBERON:0001384	Mouse	MERFISH	CCN202103210	Mouse MERFISH taxonomy
Endo	MERFISH 89	CS202103210_89	Endothelial		Meng Zhang	10.1101/2020.06.04.105700	primary motor cortex	UBERON:0001384	Mouse	MERFISH	CCN202103210	Mouse MERFISH taxonomy
VLMC	MERFISH 90	CS202103210_90	VLMC		Meng Zhang	10.1101/2020.06.04.105700	primary motor cortex	UBERON:0001384	Mouse	MERFISH	CCN202103210	Mouse MERFISH taxonomy
SMC	MERFISH 91	CS202103210_91	SMC		Meng Zhang	10.1101/2020.06.04.105700	primary motor cortex	UBERON:0001384	Mouse	MERFISH	CCN202103210	Mouse MERFISH taxonomy
Peri	MERFISH 92	CS202103210_92	Pericyte		Meng Zhang	10.1101/2020.06.04.105700	primary motor cortex	UBERON:0001384	Mouse	MERFISH	CCN202103210	Mouse MERFISH taxonomy
Micro_1	MERFISH 93	CS202103210_93			Meng Zhang	10.1101/2020.06.04.105700	primary motor cortex	UBERON:0001384	Mouse	MERFISH	CCN202103210	Mouse MERFISH taxonomy
Micro_2	MERFISH 94	CS202103210_94			Meng Zhang	10.1101/2020.06.04.105700	primary motor cortex	UBERON:0001384	Mouse	MERFISH	CCN202103210	Mouse MERFISH taxonomy
PVM	MERFISH 95	CS202103210_95	PVM		Meng Zhang	10.1101/2020.06.04.105700	primary motor cortex	UBERON:0001384	Mouse	MERFISH	CCN202103210	Mouse MERFISH taxonomy
Lamp5	MERFISH 01-08	CS202103210_96	Lamp5		Meng Zhang	10.1101/2020.06.04.105700	primary motor cortex	UBERON:0001384	Mouse	MERFISH	CCN202103210	Mouse MERFISH taxonomy
Sncg	MERFISH 10-11	CS202103210_97	Sncg		Meng Zhang	10.1101/2020.06.04.105700	primary motor cortex	UBERON:0001384	Mouse	MERFISH	CCN202103210	Mouse MERFISH taxonomy
Vip	MERFISH 09, 12-21	CS202103210_98	Vip		Meng Zhang	10.1101/2020.06.04.105700	primary motor cortex	UBERON:0001384	Mouse	MERFISH	CCN202103210	Mouse MERFISH taxonomy
Sst	MERFISH 22-30	CS202103210_99	Sst		Meng Zhang	10.1101/2020.06.04.105700	primary motor cortex	UBERON:0001384	Mouse	MERFISH	CCN202103210	Mouse MERFISH taxonomy
Pvalb	MERFISH 31-42	CS202103210_100	Pvalb		Meng Zhang	10.1101/2020.06.04.105700	primary motor cortex	UBERON:0001384	Mouse	MERFISH	CCN202103210	Mouse MERFISH taxonomy
Chandelier	MERFISH 41-42	CS202103210_101	Chandelier		Meng Zhang	10.1101/2020.06.04.105700	primary motor cortex	UBERON:0001384	Mouse	MERFISH	CCN202103210	Mouse MERFISH taxonomy
L2/3 IT	MERFISH 43-47	CS202103210_102	L2/3 IT		Meng Zhang	10.1101/2020.06.04.105700	primary motor cortex	UBERON:0001384	Mouse	MERFISH	CCN202103210	Mouse MERFISH taxonomy
L4/5 IT (MOp)	MERFISH 48-49, 52-54	CS202103210_103			Meng Zhang	10.1101/2020.06.04.105700	primary motor cortex	UBERON:0001384	Mouse	MERFISH	CCN202103210	Mouse MERFISH taxonomy
L4/5 IT (SSp)	MERFISH 50-51	CS202103210_104			Meng Zhang	10.1101/2020.06.04.105700	neocortex	UBERON_0001950	Mouse	MERFISH	CCN202103210	Mouse MERFISH taxonomy
L5 IT	MERFISH 55-58	CS202103210_105	L5 IT		Meng Zhang	10.1101/2020.06.04.105700	primary motor cortex	UBERON:0001384	Mouse	MERFISH	CCN202103210	Mouse MERFISH taxonomy
L6 IT	MERFISH 59-61	CS202103210_106	L6 IT		Meng Zhang	10.1101/2020.06.04.105700	primary motor cortex	UBERON:0001384	Mouse	MERFISH	CCN202103210	Mouse MERFISH taxonomy
L5 PT	MERFISH 63-67	CS202103210_107	L5 ET	L5 PT|L5 CF	Meng Zhang	10.1101/2020.06.04.105700	primary motor cortex	UBERON:0001384	Mouse	MERFISH	CCN202103210	Mouse MERFISH taxonomy
L5 PT (Non-MY-projecting)	MERFISH 64-67	CS202103210_108		L5 ET (Non-MY-projecting)	Meng Zhang	10.1101/2020.06.04.105700	primary motor cortex	UBERON:0001384	Mouse	MERFISH	CCN202103210	Mouse MERFISH taxonomy
L6 CT	MERFISH 68-76	CS202103210_109	L6 CT		Meng Zhang	10.1101/2020.06.04.105700	primary motor cortex	UBERON:0001384	Mouse	MERFISH	CCN202103210	Mouse MERFISH taxonomy
L6b	MERFISH 77-79	CS202103210_110	L6b		Meng Zhang	10.1101/2020.06.04.105700	primary motor cortex	UBERON:0001384	Mouse	MERFISH	CCN202103210	Mouse MERFISH taxonomy
L5/6 NP	MERFISH 80-81	CS202103210_111	L5/6 NP		Meng Zhang	10.1101/2020.06.04.105700	primary motor cortex	UBERON:0001384	Mouse	MERFISH	CCN202103210	Mouse MERFISH taxonomy
Astrocyte	MERFISH 82-84	CS202103210_112	Astrocyte		Meng Zhang	10.1101/2020.06.04.105700	primary motor cortex	UBERON:0001384	Mouse	MERFISH	CCN202103210	Mouse MERFISH taxonomy
Oligodendrocyte	MERFISH 86-88	CS202103210_113	Oligodendrocyte		Meng Zhang	10.1101/2020.06.04.105700	primary motor cortex	UBERON:0001384	Mouse	MERFISH	CCN202103210	Mouse MERFISH taxonomy
Microglia	MERFISH 93-94	CS202103210_114	Microglia		Meng Zhang	10.1101/2020.06.04.105700	primary motor cortex	UBERON:0001384	Mouse	MERFISH	CCN202103210	Mouse MERFISH taxonomy
Microglia-PVM	MERFISH 93-95	CS202103210_115	Microglia-PVM		Meng Zhang	10.1101/2020.06.04.105700	primary motor cortex	UBERON:0001384	Mouse	MERFISH	CCN202103210	Mouse MERFISH taxonomy
CGE/PoA	MERFISH 01-21	CS202103210_116	CGE/PoA		Meng Zhang	10.1101/2020.06.04.105700	primary motor cortex	UBERON:0001384	Mouse	MERFISH	CCN202103210	Mouse MERFISH taxonomy
MGE	MERFISH 22-42	CS202103210_117	MGE		Meng Zhang	10.1101/2020.06.04.105700	primary motor cortex	UBERON:0001384	Mouse	MERFISH	CCN202103210	Mouse MERFISH taxonomy
GABAergic	MERFISH 01-42	CS202103210_118	Neuronal: GABAergic		Meng Zhang	10.1101/2020.06.04.105700	primary motor cortex	UBERON:0001384	Mouse	MERFISH	CCN202103210	Mouse MERFISH taxonomy
IT projecting	MERFISH 43-61	CS202103210_119	IT projecting		Meng Zhang	10.1101/2020.06.04.105700	primary motor cortex	UBERON:0001384	Mouse	MERFISH	CCN202103210	Mouse MERFISH taxonomy
Non-IT projecting	MERFISH 62-81	CS202103210_120	Non-IT projecting		Meng Zhang	10.1101/2020.06.04.105700	primary motor cortex	UBERON:0001384	Mouse	MERFISH	CCN202103210	Mouse MERFISH taxonomy
Glutamatergic	MERFISH 43-81	CS202103210_121	Neuronal: Glutamatergic		Meng Zhang	10.1101/2020.06.04.105700	primary motor cortex	UBERON:0001384	Mouse	MERFISH	CCN202103210	Mouse MERFISH taxonomy
Non-Neuronal	MERFISH 82-88	CS202103210_122	Non-neuronal		Meng Zhang	10.1101/2020.06.04.105700	primary motor cortex	UBERON:0001384	Mouse	MERFISH	CCN202103210	Mouse MERFISH taxonomy
Non-Neural	MERFISH 89-95	CS202103210_123	Non-neural		Meng Zhang	10.1101/2020.06.04.105700	primary motor cortex	UBERON:0001384	Mouse	MERFISH	CCN202103210	Mouse MERFISH taxonomy
Oligodendrocyte-OPC	MERFISH 86-88	CS202103210_124	Oligodendrocyte-OPC		Meng Zhang	10.1101/2020.06.04.105700	primary motor cortex	UBERON:0001384	Mouse	MERFISH	CCN202103210	Mouse MERFISH taxonomy
L4/5 IT	MERFISH 48-49, 52-54	CS202103210_125	L4/5 IT		Meng Zhang	10.1101/2020.06.04.105700	primary motor cortex	UBERON:0001384	Mouse	MERFISH	CCN202103210	Mouse MERFISH taxonomy

## Sheet: definition of terms
Term	Definition
Taxonomy ID	An identifier uniquely tagging a taxonomy of the format CCN[YYYYMMDD][#].
Taxonomy description	A short description of a specific taxonomy
Cell set accession ID	A unique ID across all tracked datasets and taxonomies. This tag labels the taxonomy and numbers each cell type. CS[taxonomy id]_[unique # within taxonomy]
Cell set label	An ID unique within a single taxonomy that is used for assigning cells to cell sets defined as a combination of multiple ‘provisional cell types’.
Cell set alias	Any cell set descriptor. It can be defined computationally from the data, or manually based on new experiments, prior knowledge, or a combination of both. Cell aliases beyond the ‘preferred’ or ‘aligned’ are defined as ‘cell set additional aliases’.
Cell set preferred alias	The primary cell set alias (e.g., what cell types might be called in a publication). This can sometimes match the aligned alias, but not always, and can be left unassigned.
Cell set aligned alias	Analogous to ‘gene symbol’. At most one biologically driven name for linking matching cell sets across taxonomies and with a reference taxonomy.
Cell set structure	The location in the brain (or body) from where cells in the associated set were primarily collected.
Cell set ontology tag	A tag from a standard ontology (e.g., UBERON) corresponding to the listed cell set structure.
Cell set alias assignee	Person responsible for assigning a specific cell set alias in a specific taxonomy (e.g., the person who built the taxonomy or uploaded the data, or a field expert).
Cell set alias citation	The citation or permanent data identifier corresponding to the taxonomy where the cell set was originally reported.
Species	Species from which the data in a given cell set was collected. One or more of mouse, marmoset, macaque, and human.
Modality	Modality of data collected for the cells within each cell set. One or more of ATACseq, DNAm (DNA methylation), Epi-Retro-Seq, MERFISH, and RNAseq.

## Sheet: legend
Application of the common cell type nomenclature (CCN) to multiple mouse, marmoset, macaque, and human M1 taxonomies. The “taxonomy_ids” tab lists ids and descriptions for the 15 taxonomies included along with the Patch-seq annotations. The “aligned aliases” tab shows a list of aligned aliases for linking between taxonomies, as well as descriptions for these terms (which correspond to terms prese…
